# Supplementary material for: Effects of Different Shading Treatments on the Biomass and Transcriptome Profiles of Tea Leaves (Camellia sinensis L.) and the Regulatory Effect on Phytohormone Biosynthesis
Source: Front Plant Sci. 2022 Jun 24;13:909765. doi: 10.3389/fpls.2022.909765 (PMC9266624; doi:10.3389/fpls.2022.909765)
Supplement: Supplementary file 2 [file Table_1.XLS]

## Sheet: new.Annot
GeneID	Symbol	Description	KEGG_A_class	KEGG_B_class	Pathway	K_ID	GO Component	GO Function	GO Process
MSTRG.100	--	-	-	-	-	-	-	-	-
MSTRG.10017	--	-	-	-	-	-	-	-	-
MSTRG.10024	mrpl51	54S ribosomal protein L51, mitochondrial isoform X1 [Camellia sinensis]	-	-	-	-	GO:0030529//intracellular ribonucleoprotein complex;GO:0043231//intracellular membrane-bounded organelle	-	-
MSTRG.10027	BHLH153	transcription factor bHLH153 isoform X1 [Camellia sinensis]	-	-	-	-	-	GO:0001071//nucleic acid binding transcription factor activity;GO:0005515//protein binding	GO:0009725//response to hormone
MSTRG.10031	--	cytochrome c oxidase assembly protein COX19 [Sesamum indicum]	-	-	-	-	-	-	-
MSTRG.1004	--	protein enabled-like [Camellia sinensis]	-	-	-	-	-	-	-
MSTRG.10052	--	GPI-anchored CFEM domain protein A-like isoform X2 [Camellia sinensis]	-	-	-	-	-	-	-
MSTRG.10086	--	uncharacterized protein LOC114286274 [Camellia sinensis]	-	-	-	-	-	-	-
MSTRG.10087	SAP4	zinc finger A20 and AN1 domain-containing stress-associated protein 8-like isoform X1 [Camellia sinensis]	-	-	-	-	-	GO:0046914//transition metal ion binding	GO:0000280//nuclear division;GO:0009648//photoperiodism
MSTRG.10092	--	-	-	-	-	-	-	-	-
MSTRG.10096	--	receptor-like protein 43 [Camellia sinensis]	-	-	-	-	-	-	-
MSTRG.10099	--	Transposon TX1 uncharacterized 149 kDa protein [Vitis vinifera]	-	-	-	-	-	-	-
MSTRG.10100	--	CBS domain [Macleaya cordata]	-	-	-	-	-	-	-
MSTRG.10105	--	hypothetical protein TEA_021740 [Camellia sinensis var. sinensis] [Camellia sinensis]	-	-	-	-	-	-	-
MSTRG.10111	PSL4	glucosidase 2 subunit beta [Camellia sinensis]	-	-	-	-	-	-	GO:0044238//primary metabolic process;GO:0044249//cellular biosynthetic process;GO:0044710//single-organism metabolic process;GO:0044763//single-organism cellular process;GO:1901576//organic substance biosynthetic process
MSTRG.10119	RP-P0	Cysteine-rich venom protein like [Actinidia chinensis var. chinensis] [Actinidia chinensis]	-	-	-	-	GO:0043231//intracellular membrane-bounded organelle	-	-
MSTRG.10121	--	cysteine protease RD19A-like [Camellia sinensis]	-	-	-	-	-	-	-
MSTRG.10122	--	cysteine protease RD19A-like [Camellia sinensis]	-	-	-	-	-	-	-
MSTRG.10130	TAX1	signaling peptide TAXIMIN 2-like [Camellia sinensis]	-	-	-	-	-	-	-
MSTRG.10132	ETC1	MYB-like transcription factor ETC1 [Camellia sinensis]	-	-	-	-	GO:0043231//intracellular membrane-bounded organelle	GO:0001071//nucleic acid binding transcription factor activity;GO:0003676//nucleic acid binding	GO:0010454//negative regulation of cell fate commitment;GO:0010468//regulation of gene expression;GO:0030855//epithelial cell differentiation;GO:0034645//cellular macromolecule biosynthetic process;GO:0048468//cell development
MSTRG.10134	--	-	-	-	-	-	-	-	-
MSTRG.10136	--	cysteine-rich and transmembrane domain-containing protein B-like [Camellia sinensis]	-	-	-	-	-	-	GO:0010243//response to organonitrogen compound
MSTRG.1017	--	EKC/KEOPS complex subunit like [Actinidia chinensis var. chinensis] [Actinidia chinensis]	-	-	-	-	GO:0043231//intracellular membrane-bounded organelle	-	-
MSTRG.10177	--	uncharacterized protein LOC114273999 isoform X2 [Camellia sinensis]	-	-	-	-	-	-	-
MSTRG.10178	--	40S ribosomal protein S6-like [Camellia sinensis]	-	-	-	-	-	-	-
MSTRG.10184	--	Retrovirus-related Pol polyprotein from transposon TNT 1-94 [Glycine soja]	-	-	-	-	-	-	-
MSTRG.10227	--	-	-	-	-	-	-	-	-
MSTRG.10235	At3g07870	F-box protein At3g07870-like [Camellia sinensis]	-	-	-	-	-	-	-
MSTRG.10236	At3g07870	F-box protein At3g07870-like [Camellia sinensis]	-	-	-	-	-	-	-
MSTRG.10243	RLP6	receptor-like protein 6 [Camellia sinensis]	-	-	-	-	-	-	-
MSTRG.10247	ESF2	pre-rRNA-processing protein esf2-like [Camellia sinensis]	-	-	-	-	GO:0043231//intracellular membrane-bounded organelle	GO:0008134//transcription factor binding	-
MSTRG.10249	MBR1	E3 ubiquitin-protein ligase MBR1-like isoform X1 [Camellia sinensis]	-	-	-	-	-	GO:0003824//catalytic activity;GO:0046914//transition metal ion binding	GO:0007568//aging
MSTRG.10253	MTPC4	metal tolerance protein C4-like isoform X2 [Cucurbita moschata]	-	-	-	-	GO:0031224//intrinsic component of membrane;GO:0043231//intracellular membrane-bounded organelle	GO:0015075//ion transmembrane transporter activity	GO:0006812//cation transport;GO:0044763//single-organism cellular process
MSTRG.10258	At5g55950	nucleotide-sugar uncharacterized transporter 2 isoform X3 [Cucurbita maxima]	-	-	-	-	GO:0031224//intrinsic component of membrane	-	GO:0044763//single-organism cellular process
MSTRG.10271	Os08g0191100	aconitate hydratase, cytoplasmic-like [Camellia sinensis]	Metabolism;Metabolism;Metabolism;Metabolism;Metabolism;Metabolism;Metabolism	Global and overview maps;Global and overview maps;Global and overview maps;Global and overview maps;Carbohydrate metabolism;Global and overview maps;Carbohydrate metabolism	ko01100//Metabolic pathways;ko01110//Biosynthesis of secondary metabolites;ko01200//Carbon metabolism;ko01230//Biosynthesis of amino acids;ko00630//Glyoxylate and dicarboxylate metabolism;ko01210//2-Oxocarboxylic acid metabolism;ko00020//Citrate cycle (TCA cycle)	K01681;K01681;K01681;K01681;K01681;K01681;K01681	GO:0009532//plastid stroma;GO:0030312//external encapsulating structure;GO:0031090//organelle membrane	GO:0016836//hydro-lyase activity;GO:0032550//purine ribonucleoside binding;GO:0046914//transition metal ion binding;GO:0051536//iron-sulfur cluster binding	GO:0000160//phosphorelay signal transduction system;GO:0000302//response to reactive oxygen species;GO:0006006//glucose metabolic process;GO:0006090//pyruvate metabolic process;GO:0006101//citrate metabolic process;GO:0006486//protein glycosylation;GO:0006970//response to osmotic stress;GO:0006996//organelle organization;GO:0009725//response to hormone;GO:0010038//response to metal ion;GO:0019941…
MSTRG.10279	CIPK9	CBL-interacting serine/threonine-protein kinase 9-like [Camellia sinensis]	-	-	-	-	GO:0016020//membrane;GO:0043231//intracellular membrane-bounded organelle;GO:0044444//cytoplasmic part	GO:0004674//protein serine/threonine kinase activity;GO:0005261//cation channel activity;GO:0032550//purine ribonucleoside binding	GO:0006464//cellular protein modification process;GO:0006796//phosphate-containing compound metabolic process;GO:0006970//response to osmotic stress;GO:0009247//glycolipid biosynthetic process;GO:0009267//cellular response to starvation;GO:0009414//response to water deprivation;GO:0009743//response to carbohydrate;GO:0009755//hormone-mediated signaling pathway;GO:0010959//regulation of metal ion …
MSTRG.10282	--	glucosidase 2 subunit beta-like [Camellia sinensis]	-	-	-	-	-	-	-
MSTRG.10286	--	Protein lsd90 like [Actinidia chinensis var. chinensis] [Actinidia chinensis]	-	-	-	-	-	-	-
MSTRG.10297	CPC	transcription factor CPC-like [Camellia sinensis]	-	-	-	-	GO:0043231//intracellular membrane-bounded organelle	GO:0005488//binding	GO:0001101//response to acid chemical;GO:0010061//regulation of trichoblast fate specification;GO:0030855//epithelial cell differentiation
MSTRG.10299	ACO	aconitate hydratase, cytoplasmic-like [Camellia sinensis]	Metabolism;Metabolism;Metabolism;Metabolism;Metabolism;Metabolism;Metabolism	Global and overview maps;Global and overview maps;Global and overview maps;Global and overview maps;Carbohydrate metabolism;Global and overview maps;Carbohydrate metabolism	ko01100//Metabolic pathways;ko01110//Biosynthesis of secondary metabolites;ko01200//Carbon metabolism;ko01230//Biosynthesis of amino acids;ko00630//Glyoxylate and dicarboxylate metabolism;ko01210//2-Oxocarboxylic acid metabolism;ko00020//Citrate cycle (TCA cycle)	K01681;K01681;K01681;K01681;K01681;K01681;K01681	GO:0005576//extracellular region;GO:0005911//cell-cell junction;GO:0009532//plastid stroma;GO:0030312//external encapsulating structure;GO:0031090//organelle membrane	GO:0003729//mRNA binding;GO:0016836//hydro-lyase activity;GO:0032550//purine ribonucleoside binding;GO:0046914//transition metal ion binding;GO:0051536//iron-sulfur cluster binding	GO:0000160//phosphorelay signal transduction system;GO:0000302//response to reactive oxygen species;GO:0006006//glucose metabolic process;GO:0006090//pyruvate metabolic process;GO:0006101//citrate metabolic process;GO:0006486//protein glycosylation;GO:0006970//response to osmotic stress;GO:0006996//organelle organization;GO:0009725//response to hormone;GO:0010038//response to metal ion;GO:0019941…
MSTRG.10300	--	hexokinase-1 protein [Trema orientale]	-	-	-	-	GO:0043231//intracellular membrane-bounded organelle	-	GO:0043094//cellular metabolic compound salvage
MSTRG.10306	SMC2-2	cytochrome P450 704C1-like [Camellia sinensis]	-	-	-	-	GO:0000793//condensed chromosome;GO:0043231//intracellular membrane-bounded organelle	GO:0016712//oxidoreductase activity, acting on paired donors, with incorporation or reduction of molecular oxygen, reduced flavin or flavoprotein as one donor, and incorporation of one atom of oxygen;GO:0032550//purine ribonucleoside binding;GO:0046906//tetrapyrrole binding;GO:0046914//transition metal ion binding	GO:0002252//immune effector process;GO:0003006//developmental process involved in reproduction;GO:0006260//DNA replication;GO:0006305//DNA alkylation;GO:0006342//chromatin silencing;GO:0030422//production of siRNA involved in RNA interference;GO:0034968//histone lysine methylation;GO:0048580//regulation of post-embryonic development;GO:0051052//regulation of DNA metabolic process;GO:1901990//regu…
MSTRG.10308	--	-	-	-	-	-	-	-	-
MSTRG.10310	CDS2	PREDICTED: phosphatidate cytidylyltransferase 1 [Erythranthe guttata]	Metabolism;Metabolism;Metabolism;Environmental Information Processing	Global and overview maps;Global and overview maps;Lipid metabolism;Signal transduction	ko01100//Metabolic pathways;ko01110//Biosynthesis of secondary metabolites;ko00564//Glycerophospholipid metabolism;ko04070//Phosphatidylinositol signaling system	K00981;K00981;K00981;K00981	GO:0031224//intrinsic component of membrane;GO:0043231//intracellular membrane-bounded organelle	GO:0070567//cytidylyltransferase activity	GO:0016094//polyprenol biosynthetic process;GO:0046341//CDP-diacylglycerol metabolic process;GO:0048589//developmental growth
MSTRG.10313	--	PREDICTED: partial [Prunus dulcis]	-	-	-	-	GO:0043231//intracellular membrane-bounded organelle	-	GO:0043094//cellular metabolic compound salvage
MSTRG.10315	--	probable disease resistance protein RPP1 [Camellia sinensis]	-	-	-	-	-	-	-
MSTRG.10317	--	Integrase, catalytic core [Corchorus capsularis]	-	-	-	-	-	GO:0003824//catalytic activity	-
MSTRG.10319	--	glutamate receptor 3.4-like isoform X2 [Camellia sinensis]	-	-	-	-	-	-	-
MSTRG.10322	NTMC2T6.1	Calcium-dependent lipid-binding family protein [Prunus dulcis]	-	-	-	-	GO:0009536//plastid;GO:0016020//membrane	-	-
MSTRG.10334	--	GPI inositol-deacylase isoform X1 [Hevea brasiliensis]	Metabolism;Metabolism	Global and overview maps;Glycan biosynthesis and metabolism	ko01100//Metabolic pathways;ko00563//Glycosylphosphatidylinositol(GPI)-anchor biosynthesis	K05294;K05294	-	-	-
MSTRG.1036	--	ABC transporter A family protein [Parasponia andersonii]	-	-	-	-	GO:0009536//plastid;GO:0031224//intrinsic component of membrane	-	GO:0006605//protein targeting;GO:0006631//fatty acid metabolic process
MSTRG.10392	GC1	protein GUCD1 [Camellia sinensis]	-	-	-	-	GO:0043231//intracellular membrane-bounded organelle	-	GO:0006402//mRNA catabolic process
MSTRG.1042	--	One cut domain family member 2 like [Actinidia chinensis var. chinensis] [Actinidia chinensis]	-	-	-	-	-	-	-
MSTRG.10421	At2g02030	F-box protein At3g07870-like [Camellia sinensis]	-	-	-	-	-	-	-
MSTRG.10424	ATHB-15	homeobox-leucine zipper protein ATHB-15-like isoform X2 [Camellia sinensis]	-	-	-	-	GO:0043231//intracellular membrane-bounded organelle	GO:0001071//nucleic acid binding transcription factor activity;GO:0003677//DNA binding	GO:0000904//cell morphogenesis involved in differentiation;GO:0003006//developmental process involved in reproduction;GO:0007015//actin filament organization;GO:0007059//chromosome segregation;GO:0009267//cellular response to starvation;GO:0009790//embryo development;GO:0009799//specification of symmetry;GO:0009887//organ morphogenesis;GO:0009933//meristem structural organization;GO:0009943//adax…
MSTRG.10429	DXR	1-deoxy-D-xylulose 5-phosphate reductoisomerase [Cinnamomum micranthum f. kanehirae]	Metabolism;Metabolism;Metabolism	Global and overview maps;Global and overview maps;Metabolism of terpenoids and polyketides	ko01100//Metabolic pathways;ko01110//Biosynthesis of secondary metabolites;ko00900//Terpenoid backbone biosynthesis	K00099;K00099;K00099	GO:0009536//plastid	GO:0016491//oxidoreductase activity	GO:0006520//cellular amino acid metabolic process;GO:0006631//fatty acid metabolic process;GO:0006725//cellular aromatic compound metabolic process;GO:0006732//coenzyme metabolic process;GO:0006790//sulfur compound metabolic process;GO:0006796//phosphate-containing compound metabolic process;GO:0008299//isoprenoid biosynthetic process;GO:0019637//organophosphate metabolic process;GO:0019748//seco…
MSTRG.10430	--	protein AFG1-like isoform X1 [Camellia sinensis]	-	-	-	-	GO:0009536//plastid	GO:0005515//protein binding;GO:0017111//nucleoside-triphosphatase activity	GO:0006089//lactate metabolic process;GO:0009247//glycolipid biosynthetic process;GO:0009267//cellular response to starvation;GO:0009414//response to water deprivation
MSTRG.10444	At1g07650	probable leucine-rich repeat receptor-like serine/threonine-protein kinase At3g14840 isoform X9 [Camellia sinensis]	-	-	-	-	-	GO:0004672//protein kinase activity;GO:0016491//oxidoreductase activity	GO:0006468//protein phosphorylation
MSTRG.10460	--	hypothetical protein POPTR_011G102400 [Populus trichocarpa]	-	-	-	-	-	-	-
MSTRG.10464	2022-08-07	protein MAIN-LIKE 2-like [Camellia sinensis]	-	-	-	-	GO:0044444//cytoplasmic part	GO:0008017//microtubule binding	-
MSTRG.10473	TBC1D15	TBC1 domain family member 15-like isoform X1 [Camellia sinensis]	-	-	-	-	-	-	-
MSTRG.10486	--	hypothetical protein TEA_010765 [Camellia sinensis var. sinensis] [Camellia sinensis]	-	-	-	-	-	-	-
MSTRG.10487	--	hypothetical protein TEA_016592 [Camellia sinensis var. sinensis] [Camellia sinensis]	-	-	-	-	-	-	-
MSTRG.10488	--	phosphoribosylformylglycinamidine cyclo-ligase, chloroplastic/mitochondrial isoform X3 [Camellia sinensis]	-	-	-	-	-	-	-
MSTRG.10496	--	BRCA1-A complex subunit Abraxas 1-like [Hevea brasiliensis]	-	-	-	-	-	-	-
MSTRG.10503	RPN5A	26S proteasome non-ATPase regulatory subunit 12-like A [Vitis vinifera]	Genetic Information Processing	Folding, sorting and degradation	ko03050//Proteasome	K03035	GO:0005838//proteasome regulatory particle;GO:0005911//cell-cell junction;GO:0043231//intracellular membrane-bounded organelle;GO:0044444//cytoplasmic part	-	GO:0000338//protein deneddylation;GO:0001558//regulation of cell growth;GO:0003006//developmental process involved in reproduction;GO:0006006//glucose metabolic process;GO:0006090//pyruvate metabolic process;GO:0006511//ubiquitin-dependent protein catabolic process;GO:0006970//response to osmotic stress;GO:0009062//fatty acid catabolic process;GO:0009404//toxin metabolic process;GO:0009639//respo…
MSTRG.10506	--	uncharacterized protein LOC114304073 [Camellia sinensis]	-	-	-	-	-	-	-
MSTRG.10513	--	ribosome-binding protein 1-like [Camellia sinensis]	-	-	-	-	-	-	-
MSTRG.10514	Os03g0663800	63 kDa globulin-like protein [Camellia sinensis]	-	-	-	-	GO:0043231//intracellular membrane-bounded organelle	-	GO:0006810//transport
MSTRG.10517	--	39S ribosomal protein L53precursor [Actinidia chinensis var. chinensis] [Actinidia chinensis]	-	-	-	-	-	-	-
MSTRG.1052	--	hypothetical protein TEA_009890 [Camellia sinensis var. sinensis] [Camellia sinensis]	-	-	-	-	-	-	-
MSTRG.1053	DMR6	protein DOWNY MILDEW RESISTANCE 6-like [Camellia sinensis]	-	-	-	-	-	GO:0016706//oxidoreductase activity, acting on paired donors, with incorporation or reduction of molecular oxygen, 2-oxoglutarate as one donor, and incorporation of one atom each of oxygen into both donors;GO:0043169//cation binding	GO:0006605//protein targeting;GO:0009617//response to bacterium;GO:0009620//response to fungus;GO:0009696//salicylic acid metabolic process;GO:0009755//hormone-mediated signaling pathway;GO:0009812//flavonoid metabolic process;GO:0009814//defense response, incompatible interaction;GO:0009863//salicylic acid mediated signaling pathway;GO:0010243//response to organonitrogen compound;GO:0033554//cel…
MSTRG.10536	--	leishmanolysin-like peptidase isoform X2 [Camellia sinensis]	-	-	-	-	GO:0016020//membrane	GO:0003824//catalytic activity;GO:0046914//transition metal ion binding	GO:0019538//protein metabolic process;GO:0022610//biological adhesion
MSTRG.10540	--	probable protein phosphatase 2C 21 [Camellia sinensis]	-	-	-	-	-	-	-
MSTRG.10554	NRPB12	DNA-directed RNA polymerases II, IV and V subunit 12 isoform X1 [Arachis duranensis]	Genetic Information Processing	Transcription	ko03020//RNA polymerase	K03009	-	-	-
MSTRG.10575	--	uncharacterized protein LOC114318938 isoform X2 [Camellia sinensis]	-	-	-	-	-	-	-
MSTRG.10577	--	-	-	-	-	-	-	-	-
MSTRG.10579	--	cell division control protein 48 homolog C-like [Camellia sinensis]	Genetic Information Processing	Translation	ko03008//Ribosome biogenesis in eukaryotes	K14571	GO:0044424//intracellular part	GO:0016787//hydrolase activity	GO:0006396//RNA processing;GO:0010468//regulation of gene expression;GO:0044710//single-organism metabolic process;GO:0044763//single-organism cellular process;GO:0050896//response to stimulus;GO:0070647//protein modification by small protein conjugation or removal
MSTRG.10584	--	girdin-like [Olea europaea var. sylvestris] [Olea europaea]	-	-	-	-	-	-	-
MSTRG.10585	--	protein MAINTENANCE OF MERISTEMS-like isoform X1 [Camellia sinensis]	-	-	-	-	-	-	-
MSTRG.10587	--	protein transport protein SEC31 homolog B-like isoform X1 [Camellia sinensis]	-	-	-	-	-	-	-
MSTRG.10591	--	transmembrane protein [Arabidopsis thaliana]	-	-	-	-	GO:0031976//plastid thylakoid	-	-
MSTRG.10609	--	probable UDP-arabinopyranose mutase 5 isoform X1 [Camellia sinensis]	Metabolism;Metabolism	Global and overview maps;Carbohydrate metabolism	ko01100//Metabolic pathways;ko00520//Amino sugar and nucleotide sugar metabolism	K13379;K13379	-	-	-
MSTRG.10613	--	uncharacterized protein LOC114271986 [Camellia sinensis]	-	-	-	-	-	-	-
MSTRG.1064	--	uncharacterized protein LOC114296532 [Camellia sinensis]	-	-	-	-	-	-	-
MSTRG.10640	CYP19-4	peptidyl-prolyl cis-trans isomerase CYP20-1-like isoform X3 [Camellia sinensis]	-	-	-	-	-	-	-
MSTRG.10652	RPS20	30S ribosomal protein S20, chloroplastic [Camellia sinensis]	Genetic Information Processing	Translation	ko03010//Ribosome	K02968	GO:0009526//plastid envelope;GO:0009532//plastid stroma;GO:0030529//intracellular ribonucleoprotein complex	GO:0003723//RNA binding;GO:0005198//structural molecule activity	GO:0006779//porphyrin-containing compound biosynthetic process;GO:0010467//gene expression;GO:0016072//rRNA metabolic process
MSTRG.10671	At2g35920	N-carbamoylputrescine amidase-like isoform X5 [Camellia sinensis]	Genetic Information Processing	Folding, sorting and degradation	ko03018//RNA degradation	K14442	GO:0044424//intracellular part	GO:0032550//purine ribonucleoside binding;GO:0042623//ATPase activity, coupled	GO:0006498//N-terminal protein lipidation
MSTRG.10687	--	Protein ANTI-SILENCING like [Actinidia chinensis var. chinensis] [Actinidia chinensis]	-	-	-	-	-	-	-
MSTRG.10688	ERECTA	LRR receptor-like serine/threonine-protein kinase ERECTA isoform X1 [Camellia sinensis]	Environmental Information Processing	Signal transduction	ko04016//MAPK signaling pathway - plant	K20718	GO:0043231//intracellular membrane-bounded organelle;GO:0044444//cytoplasmic part	GO:0004672//protein kinase activity	GO:0003006//developmental process involved in reproduction;GO:0006833//water transport;GO:0007155//cell adhesion;GO:0009617//response to bacterium;GO:0009620//response to fungus;GO:0009718//anthocyanin-containing compound biosynthetic process;GO:0009886//post-embryonic morphogenesis;GO:0009887//organ morphogenesis;GO:0009943//adaxial/abaxial axis specification;GO:0016049//cell growth;GO:0048509//…
MSTRG.10692	--	ERI1 exoribonuclease 2-like [Camellia sinensis]	-	-	-	-	-	-	-
MSTRG.10699	--	Inactive serine/threonine-protein kinase [Actinidia chinensis var. chinensis] [Actinidia chinensis]	-	-	-	-	GO:0009536//plastid	-	-
MSTRG.10723	At4g27290	G-type lectin S-receptor-like serine/threonine-protein kinase At4g27290 isoform X2 [Camellia sinensis]	-	-	-	-	-	GO:0004672//protein kinase activity;GO:0032550//purine ribonucleoside binding	GO:0006464//cellular protein modification process;GO:0006796//phosphate-containing compound metabolic process;GO:0008037//cell recognition
MSTRG.10740	--	-	-	-	-	-	-	-	-
MSTRG.10750	--	protein FAR1-RELATED SEQUENCE 5-like [Camellia sinensis]	-	-	-	-	-	-	-
MSTRG.10765	RAPTOR1	Regulatory-associated protein of TOR 1 [Vitis vinifera]	Cellular Processes	Transport and catabolism	ko04136//Autophagy - other eukaryotes	K07204	GO:0031461//cullin-RING ubiquitin ligase complex;GO:0038201//TOR complex	GO:0005488//binding	GO:0003006//developmental process involved in reproduction;GO:0006486//protein glycosylation;GO:0007059//chromosome segregation;GO:0009790//embryo development;GO:0030154//cell differentiation;GO:0040007//growth;GO:0050794//regulation of cellular process;GO:1902410//mitotic cytokinetic process
MSTRG.10772	ROPGAP7	rho GTPase-activating protein 7-like [Camellia sinensis]	-	-	-	-	-	-	GO:0050794//regulation of cellular process
MSTRG.10791	MPPbeta	probable mitochondrial-processing peptidase subunit beta, mitochondrial isoform X2 [Camellia sinensis]	-	-	-	-	GO:0009532//plastid stroma;GO:0019866//organelle inner membrane;GO:0030312//external encapsulating structure;GO:0031970//organelle envelope lumen;GO:0043232//intracellular non-membrane-bounded organelle;GO:0044455//mitochondrial membrane part	GO:0004175//endopeptidase activity;GO:0016842//amidine-lyase activity;GO:0046914//transition metal ion binding	GO:0006006//glucose metabolic process;GO:0006167//AMP biosynthetic process;GO:0006188//IMP biosynthetic process;GO:0006739//NADP metabolic process;GO:0006970//response to osmotic stress;GO:0010038//response to metal ion;GO:0019941//modification-dependent protein catabolic process;GO:0035966//response to topologically incorrect protein;GO:0043094//cellular metabolic compound salvage;GO:0043248//pr…
MSTRG.10800	ENT6	equilibrative nucleotide transporter 3-like isoform X7 [Camellia sinensis]	-	-	-	-	GO:0031224//intrinsic component of membrane	-	GO:0015858//nucleoside transport
MSTRG.10816	--	Phosphatidylinositol 4,5-bisphosphate 5-phosphatase [Actinidia chinensis var. chinensis] [Actinidia chinensis]	-	-	-	-	GO:0009536//plastid	-	GO:0007568//aging
MSTRG.10836	--	protein phosphatase PP2A regulatory subunit A-like [Camellia sinensis]	Genetic Information Processing	Translation	ko03015//mRNA surveillance pathway	K03456	GO:0016020//membrane;GO:0030312//external encapsulating structure;GO:0043231//intracellular membrane-bounded organelle;GO:0044444//cytoplasmic part	GO:0019888//protein phosphatase regulator activity	GO:0000160//phosphorelay signal transduction system;GO:0006006//glucose metabolic process;GO:0006498//N-terminal protein lipidation;GO:0009639//response to red or far red light;GO:0009787//regulation of abscisic acid-activated signaling pathway;GO:0016192//vesicle-mediated transport;GO:0016310//phosphorylation;GO:0019941//modification-dependent protein catabolic process;GO:0031399//regulation of …
MSTRG.10843	VTC2	GDP-L-galactose phosphorylase 2-like isoform X2 [Camellia sinensis]	Metabolism;Metabolism;Metabolism	Global and overview maps;Global and overview maps;Carbohydrate metabolism	ko01100//Metabolic pathways;ko01110//Biosynthesis of secondary metabolites;ko00053//Ascorbate and aldarate metabolism	K14190;K14190;K14190	GO:0043231//intracellular membrane-bounded organelle	GO:0004645//phosphorylase activity;GO:0008905//mannose-phosphate guanylyltransferase activity;GO:0035251//UDP-glucosyltransferase activity	GO:0000302//response to reactive oxygen species;GO:0001101//response to acid chemical;GO:0006605//protein targeting;GO:0006972//hyperosmotic response;GO:0009617//response to bacterium;GO:0009694//jasmonic acid metabolic process;GO:0009755//hormone-mediated signaling pathway;GO:0019852//L-ascorbic acid metabolic process;GO:0043067//regulation of programmed cell death
MSTRG.1085	TOP3A	DNA topoisomerase 3-alpha [Camellia sinensis]	Genetic Information Processing	Replication and repair	ko03440//Homologous recombination	K03165	GO:0043231//intracellular membrane-bounded organelle;GO:0043232//intracellular non-membrane-bounded organelle	GO:0003676//nucleic acid binding;GO:0003916//DNA topoisomerase activity;GO:0016787//hydrolase activity;GO:0046914//transition metal ion binding	GO:0000280//nuclear division;GO:0006260//DNA replication;GO:0006305//DNA alkylation;GO:0016458//gene silencing;GO:0032508//DNA duplex unwinding;GO:0034968//histone lysine methylation;GO:0048449//floral organ formation;GO:0051052//regulation of DNA metabolic process;GO:1903046//meiotic cell cycle process
MSTRG.1086	--	1,2-dihydroxy-3-keto-5-methylthiopentene dioxygenase 4 [Capsicum annuum]	-	-	-	-	-	-	-
MSTRG.10861	SUMO1	small ubiquitin-related modifier 1 [Camellia sinensis]	Genetic Information Processing	Translation	ko03013//RNA transport	K12160	GO:0043231//intracellular membrane-bounded organelle;GO:0044444//cytoplasmic part	GO:0005488//binding;GO:0016818//hydrolase activity, acting on acid anhydrides, in phosphorus-containing anhydrides	GO:0000097//sulfur amino acid biosynthetic process;GO:0006006//glucose metabolic process;GO:0006996//organelle organization;GO:0008380//RNA splicing;GO:0009408//response to heat;GO:0018205//peptidyl-lysine modification;GO:0044092//negative regulation of molecular function;GO:0051603//proteolysis involved in cellular protein catabolic process
MSTRG.10874	--	zinc transporter zipt-7.2-like [Camellia sinensis]	-	-	-	-	-	-	-
MSTRG.10875	--	zinc transporter zipt-7.2-like [Camellia sinensis]	-	-	-	-	-	-	-
MSTRG.10876	--	cold and drought-regulated protein CORA-like [Camellia sinensis]	-	-	-	-	-	-	-
MSTRG.10909	RLP6	receptor-like protein 6 [Camellia sinensis]	-	-	-	-	-	-	-
MSTRG.10912	--	LOW QUALITY PROTEIN: zinc finger MYM-type protein 1 [Citrus clementina]	-	-	-	-	GO:0005911//cell-cell junction	-	-
MSTRG.10915	--	DNA ligase 1-like [Camellia sinensis]	-	-	-	-	-	-	-
MSTRG.10940	--	pentatricopeptide repeat-containing protein At5g55840 [Camellia sinensis]	-	-	-	-	GO:0043231//intracellular membrane-bounded organelle	-	-
MSTRG.10942	At3g07680	transmembrane emp24 domain-containing protein p24beta2-like [Camellia sinensis]	-	-	-	-	GO:0000139//Golgi membrane;GO:0030133//transport vesicle;GO:0031224//intrinsic component of membrane	GO:0016759//cellulose synthase activity	GO:0006810//transport;GO:0008104//protein localization;GO:0030243//cellulose metabolic process;GO:0033554//cellular response to stress
MSTRG.10944	DXR	octanoyltransferase LIP2, mitochondrial-like isoform X2 [Camellia sinensis]	Metabolism;Metabolism;Metabolism	Global and overview maps;Global and overview maps;Metabolism of terpenoids and polyketides	ko01100//Metabolic pathways;ko01110//Biosynthesis of secondary metabolites;ko00900//Terpenoid backbone biosynthesis	K00099;K00099;K00099	GO:0009532//plastid stroma	GO:0016616//oxidoreductase activity, acting on the CH-OH group of donors, NAD or NADP as acceptor;GO:0043168//anion binding;GO:0043169//cation binding	GO:0005982//starch metabolic process;GO:0005984//disaccharide metabolic process;GO:0006090//pyruvate metabolic process;GO:0006544//glycine metabolic process;GO:0006633//fatty acid biosynthetic process;GO:0006739//NADP metabolic process;GO:0006779//porphyrin-containing compound biosynthetic process;GO:0009314//response to radiation;GO:0009694//jasmonic acid metabolic process;GO:0009893//positive r…
MSTRG.10952	At1g05350	ubiquitin-like modifier-activating enzyme 5 [Camellia sinensis]	-	-	-	-	-	GO:0016614//oxidoreductase activity, acting on CH-OH group of donors;GO:0032550//purine ribonucleoside binding;GO:0043169//cation binding	GO:0044710//single-organism metabolic process
MSTRG.10971	--	-	-	-	-	-	-	-	-
MSTRG.11003	--	zinc finger BED domain-containing protein DAYSLEEPER-like [Camellia sinensis]	-	-	-	-	-	GO:0003676//nucleic acid binding;GO:0005515//protein binding	-
MSTRG.11004	HAT	zinc finger BED domain-containing protein DAYSLEEPER-like [Camellia sinensis]	-	-	-	-	-	-	-
MSTRG.11040	PRS4	ribose-phosphate pyrophosphokinase 4 [Camellia sinensis]	-	-	-	-	GO:0005911//cell-cell junction;GO:0009536//plastid;GO:0016020//membrane	GO:0016778//diphosphotransferase activity;GO:0032550//purine ribonucleoside binding;GO:0046872//metal ion binding	GO:0006221//pyrimidine nucleotide biosynthetic process;GO:0006779//porphyrin-containing compound biosynthetic process
MSTRG.11042	HVA22F	HVA22-like protein f isoform X1 [Camellia sinensis]	-	-	-	-	GO:0031224//intrinsic component of membrane	-	-
MSTRG.11063	--	style cell-cycle inhibitor 1-A isoform X1 [Camellia sinensis]	-	-	-	-	-	-	-
MSTRG.11085	At1g65240	aspartic proteinase-like protein 2 isoform X1 [Camellia sinensis]	-	-	-	-	GO:0031224//intrinsic component of membrane;GO:0044464//cell part	GO:0004175//endopeptidase activity	GO:0000160//phosphorelay signal transduction system;GO:0000302//response to reactive oxygen species;GO:0006281//DNA repair;GO:0006498//N-terminal protein lipidation;GO:0006625//protein targeting to peroxisome;GO:0009062//fatty acid catabolic process;GO:0009648//photoperiodism;GO:0016265//death;GO:0019941//modification-dependent protein catabolic process;GO:0030001//metal ion transport;GO:0048193/…
MSTRG.11088	--	protein CHAPERONE-LIKE PROTEIN OF POR1, chloroplastic [Camellia sinensis]	-	-	-	-	GO:0009528//plastid inner membrane	-	GO:0003006//developmental process involved in reproduction;GO:0008652//cellular amino acid biosynthetic process;GO:0009657//plastid organization;GO:0016072//rRNA metabolic process
MSTRG.11095	--	uncharacterized protein LOC114310162 isoform X2 [Camellia sinensis]	-	-	-	-	-	-	-
MSTRG.111	--	L10-interacting MYB domain-containing protein-like [Camellia sinensis]	-	-	-	-	-	-	-
MSTRG.11111	--	hypothetical protein TEA_011492 [Camellia sinensis var. sinensis] [Camellia sinensis]	-	-	-	-	-	-	-
MSTRG.1112	--	probable transcription factor KAN2 isoform X1 [Camellia sinensis]	-	-	-	-	-	-	-
MSTRG.11138	PRL1	Protein pleiotropic regulatory locus 1 like [Actinidia chinensis var. chinensis] [Actinidia chinensis]	Genetic Information Processing	Transcription	ko03040//Spliceosome	K12862	GO:0031461//cullin-RING ubiquitin ligase complex;GO:0043231//intracellular membrane-bounded organelle	GO:0004683//calmodulin-dependent protein kinase activity;GO:0005488//binding	GO:0002218//activation of innate immune response;GO:0006355//regulation of transcription, DNA-templated;GO:0007059//chromosome segregation;GO:0009409//response to cold;GO:0009617//response to bacterium;GO:0009620//response to fungus;GO:0009639//response to red or far red light;GO:0009746//response to hexose;GO:0009756//carbohydrate mediated signaling;GO:0009793//embryo development ending in seed …
MSTRG.11140	--	probable mediator of RNA polymerase II transcription subunit 36b [Camellia sinensis]	-	-	-	-	-	-	-
MSTRG.11161	--	probable LRR receptor-like serine/threonine-protein kinase At4g29180 isoform X2 [Camellia sinensis]	-	-	-	-	-	-	-
MSTRG.11169	--	hypothetical protein TEA_029471 [Camellia sinensis var. sinensis] [Camellia sinensis]	-	-	-	-	-	-	-
MSTRG.11179	--	-	-	-	-	-	-	-	-
MSTRG.11182	ADF5	actin-depolymerizing factor 5-like [Camellia sinensis]	-	-	-	-	GO:0005856//cytoskeleton	-	GO:0008154//actin polymerization or depolymerization
MSTRG.11198	CCB4	protein COFACTOR ASSEMBLY OF COMPLEX C SUBUNIT B CCB4, chloroplastic isoform X1 [Camellia sinensis]	-	-	-	-	-	-	GO:0017004//cytochrome complex assembly
MSTRG.11200	--	hypothetical protein TEA_024445 [Camellia sinensis var. sinensis] [Camellia sinensis]	-	-	-	-	-	-	-
MSTRG.11205	--	ras-related protein RABH1e-like isoform X1 [Camellia sinensis]	-	-	-	-	-	-	-
MSTRG.11208	--	-	-	-	-	-	-	-	-
MSTRG.11242	--	FAD-dependent cmnm(5)s(2)U34 oxidoreductase [Actinidia chinensis var. chinensis] [Actinidia chinensis]	-	-	-	-	GO:0009536//plastid	GO:0015077//monovalent inorganic cation transmembrane transporter activity	GO:0006754//ATP biosynthetic process
MSTRG.11262	--	mitogen-activated protein kinase kinase kinase NPK1-like [Camellia sinensis]	-	-	-	-	-	-	-
MSTRG.11263	--	TBC domain-containing protein [Actinidia chinensis var. chinensis] [Actinidia chinensis]	-	-	-	-	-	-	-
MSTRG.11265	--	protein unc-13 homolog [Camellia sinensis]	-	-	-	-	-	-	GO:0006952//defense response;GO:0007165//signal transduction;GO:0009725//response to hormone;GO:0051179//localization;GO:0071229//cellular response to acid chemical;GO:0071310//cellular response to organic substance;GO:1901701//cellular response to oxygen-containing compound
MSTRG.11266	At2g24040	UPF0057 membrane protein At4g30660-like [Camellia sinensis]	-	-	-	-	GO:0031224//intrinsic component of membrane	-	GO:0006325//chromatin organization;GO:0009414//response to water deprivation;GO:0009620//response to fungus
MSTRG.1127	--	PREDICTED: [Prunus dulcis]	-	-	-	-	-	-	-
MSTRG.11285	CYCB2-3	cyclin [Camellia sinensis]	-	-	-	-	GO:0043231//intracellular membrane-bounded organelle	GO:0005515//protein binding;GO:0019887//protein kinase regulator activity	GO:0007049//cell cycle
MSTRG.11287	--	-	-	-	-	-	-	-	-
MSTRG.11290	--	Cytochrome c oxidase assembly factor like [Actinidia chinensis var. chinensis] [Actinidia chinensis]	-	-	-	-	GO:0043231//intracellular membrane-bounded organelle	-	GO:0015992//proton transport
MSTRG.11301	HSP17.5-E	17.3 kDa class I heat shock protein-like [Durio zibethinus]	Genetic Information Processing	Folding, sorting and degradation	ko04141//Protein processing in endoplasmic reticulum	K13993	GO:0044424//intracellular part	-	GO:0006461//protein complex assembly;GO:0006970//response to osmotic stress;GO:0044267//cellular protein metabolic process
MSTRG.11302	PRS1	ribose-phosphate pyrophosphokinase 1-like isoform X4 [Camellia sinensis]	Metabolism;Metabolism;Metabolism;Metabolism;Metabolism;Metabolism	Global and overview maps;Global and overview maps;Global and overview maps;Global and overview maps;Nucleotide metabolism;Carbohydrate metabolism	ko01100//Metabolic pathways;ko01110//Biosynthesis of secondary metabolites;ko01200//Carbon metabolism;ko01230//Biosynthesis of amino acids;ko00230//Purine metabolism;ko00030//Pentose phosphate pathway	K00948;K00948;K00948;K00948;K00948;K00948	GO:0009536//plastid	GO:0016778//diphosphotransferase activity;GO:0032550//purine ribonucleoside binding;GO:0046872//metal ion binding	GO:0006464//cellular protein modification process;GO:0006779//porphyrin-containing compound biosynthetic process;GO:0009117//nucleotide metabolic process;GO:0009124//nucleoside monophosphate biosynthetic process
MSTRG.11316	pif1	ATP-dependent DNA helicase PIF1-like [Camellia sinensis]	-	-	-	-	-	-	-
MSTRG.11318	--	formin-2-like [Camellia sinensis]	-	-	-	-	-	-	-
MSTRG.11319	--	-	-	-	-	-	-	-	-
MSTRG.11320	--	protein ANTAGONIST OF LIKE HETEROCHROMATIN PROTEIN 1-like [Camellia sinensis]	-	-	-	-	-	-	-
MSTRG.11322	ML4	protein terminal ear1-like isoform X15 [Camellia sinensis]	-	-	-	-	-	-	-
MSTRG.11328	--	-	-	-	-	-	-	-	-
MSTRG.11341	--	-	-	-	-	-	-	-	-
MSTRG.11346	IMPA4	importin subunit alpha-4-like [Camellia sinensis]	-	-	-	-	GO:0012505//endomembrane system;GO:0030312//external encapsulating structure;GO:0043231//intracellular membrane-bounded organelle;GO:0043232//intracellular non-membrane-bounded organelle;GO:0044444//cytoplasmic part	GO:0005488//binding;GO:0022892//substrate-specific transporter activity	GO:0006006//glucose metabolic process;GO:0006498//N-terminal protein lipidation;GO:0006605//protein targeting;GO:0006858//extracellular transport;GO:0006865//amino acid transport;GO:0006996//organelle organization;GO:0009608//response to symbiont;GO:0015672//monovalent inorganic cation transport;GO:0015748//organophosphate ester transport;GO:0016482//cytoplasmic transport;GO:0043067//regulation o…
MSTRG.11353	--	-	-	-	-	-	-	-	-
MSTRG.11354	--	-	-	-	-	-	-	-	-
MSTRG.11356	--	-	-	-	-	-	-	-	-
MSTRG.11358	VIT_19s0014g03930	tRNA (guanine(37)-N1)-methyltransferase 1-like isoform X1 [Camellia sinensis]	-	-	-	-	GO:0044429//mitochondrial part	GO:0009019//tRNA (guanine-N1-)-methyltransferase activity	GO:0001510//RNA methylation;GO:0006399//tRNA metabolic process;GO:0044699//single-organism process
MSTRG.11360	--	-	-	-	-	-	-	-	-
MSTRG.11366	--	A-agglutinin anchorage subunit-like isoform X1 [Camellia sinensis]	-	-	-	-	-	-	-
MSTRG.11367	--	A-agglutinin anchorage subunit-like isoform X1 [Camellia sinensis]	-	-	-	-	-	-	-
MSTRG.11374	AHA11	Plasma membrane ATPase [Vitis vinifera]	Metabolism;Metabolism	Global and overview maps;Energy metabolism	ko01100//Metabolic pathways;ko00190//Oxidative phosphorylation	K01535;K01535	GO:0031224//intrinsic component of membrane	GO:0015662//ATPase activity, coupled to transmembrane movement of ions, phosphorylative mechanism;GO:0032550//purine ribonucleoside binding;GO:0043169//cation binding	GO:0009152//purine ribonucleotide biosynthetic process;GO:0015992//proton transport
MSTRG.11376	APC11	anaphase-promoting complex subunit 11 [Prunus yedoensis var. nudiflora] [Prunus yedoensis]	Genetic Information Processing	Folding, sorting and degradation	ko04120//Ubiquitin mediated proteolysis	K03358	GO:0000152//nuclear ubiquitin ligase complex	GO:0019787//ubiquitin-like protein transferase activity;GO:0046914//transition metal ion binding	GO:0000278//mitotic cell cycle;GO:0000280//nuclear division;GO:0032446//protein modification by small protein conjugation
MSTRG.11377	RCI2B	hydrophobic protein RCI2B [Camellia sinensis]	-	-	-	-	GO:0031224//intrinsic component of membrane	-	GO:0001101//response to acid chemical;GO:0006090//pyruvate metabolic process;GO:0006972//hyperosmotic response;GO:0006996//organelle organization;GO:0010038//response to metal ion;GO:0042044//fluid transport
MSTRG.11378	RCI2B	hydrophobic protein RCI2B [Camellia sinensis]	-	-	-	-	GO:0031224//intrinsic component of membrane	-	GO:0001101//response to acid chemical;GO:0006090//pyruvate metabolic process;GO:0006972//hyperosmotic response;GO:0006996//organelle organization;GO:0010038//response to metal ion;GO:0042044//fluid transport
MSTRG.11394	--	-	-	-	-	-	-	-	-
MSTRG.11401	FAR1	protein FAR1-RELATED SEQUENCE 5-like [Camellia sinensis]	-	-	-	-	-	-	-
MSTRG.11406	--	-	-	-	-	-	-	-	-
MSTRG.11419	At1g51650	ATP synthase subunit epsilon, mitochondrial [Camellia sinensis]	Metabolism;Metabolism	Global and overview maps;Energy metabolism	ko01100//Metabolic pathways;ko00190//Oxidative phosphorylation	K02135;K02135	GO:0019866//organelle inner membrane;GO:0033178//proton-transporting two-sector ATPase complex, catalytic domain;GO:0044455//mitochondrial membrane part	GO:0015078//hydrogen ion transmembrane transporter activity;GO:0019829//cation-transporting ATPase activity	GO:0006754//ATP biosynthetic process;GO:0015992//proton transport;GO:0043094//cellular metabolic compound salvage
MSTRG.11420	Npc1	NPC intracellular cholesterol transporter 1-like [Camellia sinensis]	-	-	-	-	GO:0005911//cell-cell junction;GO:0031224//intrinsic component of membrane	GO:0004888//transmembrane signaling receptor activity	GO:0015918//sterol transport
MSTRG.11421	At5g49770	probable leucine-rich repeat receptor-like protein kinase At5g49770 isoform X5 [Camellia sinensis]	-	-	-	-	-	GO:0004702//receptor signaling protein serine/threonine kinase activity;GO:0016628//oxidoreductase activity, acting on the CH-CH group of donors, NAD or NADP as acceptor;GO:0032550//purine ribonucleoside binding	GO:0007167//enzyme linked receptor protein signaling pathway;GO:0032147//activation of protein kinase activity;GO:0044710//single-organism metabolic process
MSTRG.11470	CC-1	cytochrome c-like [Camellia sinensis]	-	-	-	-	GO:0031090//organelle membrane;GO:0031970//organelle envelope lumen;GO:0043231//intracellular membrane-bounded organelle;GO:0044425//membrane part;GO:0044444//cytoplasmic part	GO:0046906//tetrapyrrole binding;GO:0046914//transition metal ion binding	GO:0006006//glucose metabolic process
MSTRG.11471	--	Transposase, Tnp1/En/Spm-like protein [Cynara cardunculus var. scolymus] [Cynara cardunculus]	-	-	-	-	-	-	-
MSTRG.11477	--	-	-	-	-	-	-	-	-
MSTRG.11493	--	PKS-NRPS hybrid synthetase CHGG_01239-like [Camellia sinensis]	-	-	-	-	-	-	-
MSTRG.11496	--	-	-	-	-	-	-	-	-
MSTRG.11530	--	protein FAR1-RELATED SEQUENCE 5-like [Camellia sinensis]	-	-	-	-	-	-	-
MSTRG.11535	--	LON peptidase N-terminal domain and RING finger protein 1 isoform X1 [Camellia sinensis]	-	-	-	-	-	GO:0004672//protein kinase activity;GO:0046872//metal ion binding	GO:0006468//protein phosphorylation
MSTRG.11537	FLR1	probable leucine-rich repeat receptor-like protein kinase At5g49770 isoform X1 [Camellia sinensis]	-	-	-	-	GO:0031224//intrinsic component of membrane	GO:0004702//receptor signaling protein serine/threonine kinase activity;GO:0016628//oxidoreductase activity, acting on the CH-CH group of donors, NAD or NADP as acceptor;GO:0032550//purine ribonucleoside binding	GO:0032147//activation of protein kinase activity;GO:0044710//single-organism metabolic process
MSTRG.11539	At4g11170	TMV resistance protein N-like [Camellia sinensis]	-	-	-	-	-	GO:0032550//purine ribonucleoside binding	GO:0050794//regulation of cellular process
MSTRG.11548	--	protein MAINTENANCE OF MERISTEMS-like isoform X1 [Camellia sinensis]	-	-	-	-	-	-	-
MSTRG.11549	--	RNA pseudouridine synthase 6, chloroplastic [Camellia sinensis]	-	-	-	-	-	-	-
MSTRG.11550	UPF1	25.3 kDa vesicle transport protein [Camellia sinensis]	Cellular Processes;Genetic Information Processing	Transport and catabolism;Folding, sorting and degradation	ko04145//Phagosome;ko04130//SNARE interactions in vesicular transport	K08517;K08517	GO:0005911//cell-cell junction;GO:0016020//membrane;GO:0036464//cytoplasmic ribonucleoprotein granule	GO:0003676//nucleic acid binding;GO:0017111//nucleoside-triphosphatase activity;GO:0032550//purine ribonucleoside binding;GO:0046914//transition metal ion binding	GO:0000956//nuclear-transcribed mRNA catabolic process;GO:0006950//response to stress;GO:0009617//response to bacterium;GO:0009648//photoperiodism;GO:0009755//hormone-mediated signaling pathway;GO:0009756//carbohydrate mediated signaling;GO:0009793//embryo development ending in seed dormancy;GO:0034285//response to disaccharide;GO:0035194//posttranscriptional gene silencing by RNA
MSTRG.11552	--	Pre-16S rRNA nuclease [Actinidia chinensis var. chinensis] [Actinidia chinensis]	-	-	-	-	GO:0044424//intracellular part	GO:0016787//hydrolase activity	GO:0006259//DNA metabolic process;GO:0033554//cellular response to stress
MSTRG.11569	DDB_G0269284	ZKSCAN4, ZSCAN26 [Spatholobus suberectus]	-	-	-	-	-	-	-
MSTRG.11598	--	Galacturonokinase [Morella rubra]	-	-	-	-	-	-	-
MSTRG.11605	--	DEAD-box ATP-dependent RNA helicase 38-like isoform X1 [Camellia sinensis]	-	-	-	-	-	-	-
MSTRG.11606	--	caldesmon-like [Camellia sinensis]	-	-	-	-	-	-	-
MSTRG.1162	XI-E	myosin-9-like isoform X2 [Camellia sinensis]	-	-	-	-	GO:0015629//actin cytoskeleton;GO:0031224//intrinsic component of membrane;GO:0043231//intracellular membrane-bounded organelle	GO:0008092//cytoskeletal protein binding;GO:0017111//nucleoside-triphosphatase activity;GO:0032550//purine ribonucleoside binding;GO:0060089//molecular transducer activity	GO:0006928//movement of cell or subcellular component;GO:0007010//cytoskeleton organization;GO:0010208//pollen wall assembly;GO:0050794//regulation of cellular process;GO:0051640//organelle localization
MSTRG.11622	--	DTW domain-containing protein isoform 2 [Cucumis melo var. makuwa] [Cucumis melo]	-	-	-	-	-	-	-
MSTRG.11631	--	DNA repair protein like [Actinidia chinensis var. chinensis] [Actinidia chinensis]	-	-	-	-	GO:0043231//intracellular membrane-bounded organelle	-	-
MSTRG.11650	--	pyruvate dehydrogenase E1 component subunit beta-1, mitochondrial isoform X1 [Camellia sinensis]	-	-	-	-	-	-	-
MSTRG.11651	--	Small-subunit processome, Utp14 protein [Actinidia chinensis var. chinensis] [Actinidia chinensis]	-	-	-	-	-	-	-
MSTRG.11655	--	-	-	-	-	-	-	-	-
MSTRG.11659	--	-	-	-	-	-	-	-	-
MSTRG.11661	--	AT-hook motif nuclear-localized protein 23 [Camellia sinensis]	-	-	-	-	-	-	-
MSTRG.11677	--	transcriptional corepressor LEUNIG-like isoform X3 [Camellia sinensis]	-	-	-	-	-	-	-
MSTRG.11678	--	transcriptional corepressor LEUNIG-like isoform X3 [Camellia sinensis]	-	-	-	-	-	-	-
MSTRG.11683	SAP8	zinc finger A20 and AN1 domain-containing stress-associated protein 8-like [Camellia sinensis]	-	-	-	-	-	GO:0046914//transition metal ion binding	-
MSTRG.11686	--	pentatricopeptide repeat-containing protein At5g04810, chloroplastic-like isoform X2 [Ziziphus jujuba]	-	-	-	-	GO:0009536//plastid	GO:0003676//nucleic acid binding	-
MSTRG.11694	--	protein FRA10AC1 homolog [Camellia sinensis]	-	-	-	-	-	-	-
MSTRG.11707	GRF1	growth-regulating factor 1-like [Camellia sinensis]	-	-	-	-	-	-	GO:0008152//metabolic process
MSTRG.11709	--	PREDICTED: 5'-nucleotidase domain-containing protein 4-like [Nicotiana tabacum]	-	-	-	-	-	GO:0008252//nucleotidase activity;GO:0043169//cation binding	GO:0006796//phosphate-containing compound metabolic process
MSTRG.11722	MTM1	phosphatidylinositol-3-phosphatase myotubularin-1 isoform X1 [Camellia sinensis]	Metabolism;Metabolism;Environmental Information Processing	Global and overview maps;Carbohydrate metabolism;Signal transduction	ko01100//Metabolic pathways;ko00562//Inositol phosphate metabolism;ko04070//Phosphatidylinositol signaling system	K18081;K18081;K18081	-	GO:0042578//phosphoric ester hydrolase activity	GO:0006470//protein dephosphorylation
MSTRG.11724	--	-	-	-	-	-	-	-	-
MSTRG.11731	AXR1	NEDD8-activating enzyme E1 regulatory subunit AXR1-like [Camellia sinensis]	-	-	-	-	-	-	-
MSTRG.11737	--	DNA-binding protein REB1-like [Camellia sinensis]	-	-	-	-	-	-	-
MSTRG.11738	GSTL3	glutathione S-transferase L3-like isoform X1 [Camellia sinensis]	Metabolism;Metabolism	Global and overview maps;Metabolism of other amino acids	ko01100//Metabolic pathways;ko00480//Glutathione metabolism	K00799;K00799	GO:0009532//plastid stroma	GO:0016765//transferase activity, transferring alkyl or aryl (other than methyl) groups	GO:0000097//sulfur amino acid biosynthetic process;GO:0006464//cellular protein modification process;GO:0009404//toxin metabolic process;GO:0010038//response to metal ion;GO:0014070//response to organic cyclic compound;GO:0019758//glycosinolate biosynthetic process;GO:0042743//hydrogen peroxide metabolic process
MSTRG.11739	--	PREDICTED: uridine kinase-like protein 5 isoform X1 [Populus euphratica]	Metabolism;Metabolism	Global and overview maps;Nucleotide metabolism	ko01100//Metabolic pathways;ko00240//Pyrimidine metabolism	K00876;K00876	-	-	-
MSTRG.11740	--	uncharacterized protein LOC114258110 isoform X2 [Camellia sinensis]	-	-	-	-	-	-	-
MSTRG.11748	--	esterase/lipase/thioesterase, partial [Populus tremula]	-	-	-	-	GO:0044444//cytoplasmic part	GO:0003824//catalytic activity	-
MSTRG.11755	FACE1	Keratin-associated protein like [Actinidia chinensis var. chinensis] [Actinidia chinensis]	-	-	-	-	GO:0031090//organelle membrane;GO:0031224//intrinsic component of membrane;GO:0043231//intracellular membrane-bounded organelle	GO:0004175//endopeptidase activity;GO:0043169//cation binding	GO:0016482//cytoplasmic transport;GO:0016485//protein processing;GO:0044267//cellular protein metabolic process
MSTRG.11760	--	multiple inositol polyphosphate phosphatase 1-like isoform X4 [Camellia sinensis]	Metabolism;Metabolism;Metabolism	Global and overview maps;Carbohydrate metabolism;Carbohydrate metabolism	ko01100//Metabolic pathways;ko00010//Glycolysis / Gluconeogenesis;ko00562//Inositol phosphate metabolism	K03103;K03103;K03103	GO:0031090//organelle membrane;GO:0043231//intracellular membrane-bounded organelle	GO:0004446//inositol-hexakisphosphate phosphatase activity	GO:0006796//phosphate-containing compound metabolic process
MSTRG.11761	--	serine/threonine-protein kinase EDR1-like isoform X2 [Camellia sinensis]	-	-	-	-	GO:0043231//intracellular membrane-bounded organelle	GO:0004713//protein tyrosine kinase activity;GO:0032550//purine ribonucleoside binding	GO:0006468//protein phosphorylation
MSTRG.11764	--	nucleolin [Camellia sinensis]	-	-	-	-	-	-	-
MSTRG.11797	ARF19	auxin response factor 19-like isoform X4 [Camellia sinensis]	-	-	-	-	GO:0043231//intracellular membrane-bounded organelle	GO:0005515//protein binding	GO:0009755//hormone-mediated signaling pathway;GO:0010468//regulation of gene expression;GO:0034645//cellular macromolecule biosynthetic process
MSTRG.11798	QQT1	3-oxoacyl-[acyl-carrier-protein] reductase, chloroplastic-like isoform X3 [Camellia sinensis]	-	-	-	-	-	-	-
MSTRG.11811	At2g34160	DNA/RNA-binding protein Alba-like protein [Actinidia chinensis var. chinensis] [Actinidia chinensis]	-	-	-	-	GO:0016020//membrane;GO:0043231//intracellular membrane-bounded organelle;GO:0044444//cytoplasmic part	-	GO:0006281//DNA repair;GO:0006631//fatty acid metabolic process;GO:0010212//response to ionizing radiation
MSTRG.11818	--	hypothetical protein TEA_003159 [Camellia sinensis var. sinensis] [Camellia sinensis]	-	-	-	-	-	-	-
MSTRG.11819	--	uncharacterized protein LOC114302311 isoform X1 [Camellia sinensis]	-	-	-	-	-	-	-
MSTRG.11820	--	melanoma-associated antigen F1 isoform X1 [Camellia sinensis]	-	-	-	-	-	-	GO:0003006//developmental process involved in reproduction;GO:0006310//DNA recombination
MSTRG.11825	--	Zinc finger, FYVE/PHD-type [Trema orientale]	-	-	-	-	-	-	-
MSTRG.11836	--	Tetratricopeptide repeat protein like [Actinidia chinensis var. chinensis] [Actinidia chinensis]	-	-	-	-	-	GO:0031072//heat shock protein binding	-
MSTRG.11838	--	fanconi-associated nuclease 1 homolog isoform X6 [Camellia sinensis]	-	-	-	-	-	-	-
MSTRG.11850	--	histone chaperone RTT106-like [Camellia sinensis]	-	-	-	-	-	-	-
MSTRG.11852	--	peptidyl-prolyl cis-trans isomerase A-like isoform X2 [Camellia sinensis]	-	-	-	-	-	-	-
MSTRG.11860	FMOGS-OX1	flavin-containing monooxygenase FMO GS-OX5-like isoform X1 [Camellia sinensis]	-	-	-	-	-	-	-
MSTRG.11878	--	DEAD-box ATP-dependent RNA helicase 38-like isoform X1 [Camellia sinensis]	-	-	-	-	-	-	-
MSTRG.1188	--	exportin-4-like isoform X10 [Cynara cardunculus var. scolymus] [Cynara cardunculus]	-	-	-	-	-	-	-
MSTRG.11888	At1g12390	protein cornichon homolog 4-like [Camellia sinensis]	-	-	-	-	GO:0009536//plastid;GO:0031224//intrinsic component of membrane	-	GO:0007165//signal transduction
MSTRG.11891	UGE-1	UDP-glucose 4-epimerase GEPI48-like [Camellia sinensis]	Metabolism;Metabolism;Metabolism	Global and overview maps;Carbohydrate metabolism;Carbohydrate metabolism	ko01100//Metabolic pathways;ko00520//Amino sugar and nucleotide sugar metabolism;ko00052//Galactose metabolism	K01784;K01784;K01784	GO:0005794//Golgi apparatus	GO:0005515//protein binding;GO:0016857//racemase and epimerase activity, acting on carbohydrates and derivatives;GO:0048037//cofactor binding	GO:0009250//glucan biosynthetic process;GO:0010015//root morphogenesis;GO:0010396//rhamnogalacturonan II metabolic process;GO:0019318//hexose metabolic process;GO:0042546//cell wall biogenesis;GO:0045229//external encapsulating structure organization
MSTRG.11914	CBP60A	calmodulin-binding protein 60 A isoform X4 [Quercus lobata]	-	-	-	-	-	-	-
MSTRG.11931	RSH1	DUF21 domain-containing protein At1g47330-like [Camellia sinensis]	-	-	-	-	GO:0009536//plastid	GO:0016778//diphosphotransferase activity;GO:0031406//carboxylic acid binding;GO:0032550//purine ribonucleoside binding	GO:0006950//response to stress;GO:0009150//purine ribonucleotide metabolic process
MSTRG.11934	--	vacuolar protein 8-like isoform X2 [Camellia sinensis]	-	-	-	-	-	-	-
MSTRG.11944	CPFTSY	cell division protein FtsY homolog, chloroplastic isoform X4 [Camellia sinensis]	Genetic Information Processing	Folding, sorting and degradation	ko03060//Protein export	K03110	GO:0009532//plastid stroma;GO:0031976//plastid thylakoid;GO:0044434//chloroplast part;GO:0048500//signal recognition particle	GO:0032550//purine ribonucleoside binding;GO:0043169//cation binding	GO:0002252//immune effector process;GO:0006090//pyruvate metabolic process;GO:0006355//regulation of transcription, DNA-templated;GO:0006613//cotranslational protein targeting to membrane;GO:0009658//chloroplast organization;GO:0009668//plastid membrane organization;GO:0009767//photosynthetic electron transport chain;GO:0016072//rRNA metabolic process;GO:0030422//production of siRNA involved in R…
MSTRG.11945	At4g18375	KH domain-containing protein At4g18375-like, partial [Camellia sinensis]	-	-	-	-	GO:0044424//intracellular part	GO:0003676//nucleic acid binding	-
MSTRG.11949	BAP2	BON1-associated protein 2-like [Camellia sinensis]	-	-	-	-	-	GO:0008289//lipid binding	GO:0001101//response to acid chemical;GO:0006952//defense response;GO:0009408//response to heat;GO:0009605//response to external stimulus;GO:0009719//response to endogenous stimulus;GO:0010033//response to organic substance;GO:0042592//homeostatic process;GO:0044763//single-organism cellular process
MSTRG.11955	--	DnaJ subfamily C member 10 like [Actinidia chinensis var. chinensis] [Actinidia chinensis]	-	-	-	-	GO:0009536//plastid	-	GO:0009648//photoperiodism
MSTRG.11977	PPC	phosphoenolpyruvate carboxylase 2-like [Camellia sinensis]	Metabolism;Metabolism;Metabolism;Metabolism	Global and overview maps;Global and overview maps;Carbohydrate metabolism;Energy metabolism	ko01100//Metabolic pathways;ko01200//Carbon metabolism;ko00620//Pyruvate metabolism;ko00710//Carbon fixation in photosynthetic organisms	K01595;K01595;K01595;K01595	GO:0005576//extracellular region;GO:0005911//cell-cell junction;GO:0009536//plastid;GO:0016020//membrane	GO:0004611//phosphoenolpyruvate carboxykinase activity;GO:0016628//oxidoreductase activity, acting on the CH-CH group of donors, NAD or NADP as acceptor	GO:0006101//citrate metabolic process;GO:0009247//glycolipid biosynthetic process;GO:0009267//cellular response to starvation
MSTRG.11989	--	BnaA06g16230D [Brassica napus]	-	-	-	-	-	-	-
MSTRG.11990	--	Ribosomal RNA small subunit methyltransferase E [Theobroma cacao]	-	-	-	-	-	-	-
MSTRG.12012	At1g60070	AP-1 complex subunit gamma-2-like [Camellia sinensis]	-	-	-	-	GO:0030131//clathrin adaptor complex;GO:0030662//coated vesicle membrane	GO:0005515//protein binding;GO:0022892//substrate-specific transporter activity	GO:0015031//protein transport
MSTRG.12013	--	PLAC8 family protein [Artemisia annua]	-	-	-	-	GO:0016020//membrane	-	GO:0001101//response to acid chemical;GO:0006952//defense response;GO:0007165//signal transduction;GO:0009696//salicylic acid metabolic process;GO:0010038//response to metal ion;GO:0015698//inorganic anion transport;GO:0048588//developmental cell growth
MSTRG.12030	AN	PREDICTED: LOW QUALITY PROTEIN: C-terminal binding protein AN [Erythranthe guttata]	-	-	-	-	GO:0015630//microtubule cytoskeleton;GO:0031984//organelle subcompartment;GO:0043231//intracellular membrane-bounded organelle;GO:0044444//cytoplasmic part	GO:0000166//nucleotide binding;GO:0016614//oxidoreductase activity, acting on CH-OH group of donors;GO:0046983//protein dimerization activity	GO:0003006//developmental process involved in reproduction;GO:0006461//protein complex assembly;GO:0007015//actin filament organization;GO:0007017//microtubule-based process;GO:0009826//unidimensional cell growth;GO:0009887//organ morphogenesis;GO:0009913//epidermal cell differentiation;GO:0010090//trichome morphogenesis;GO:0016458//gene silencing;GO:0022604//regulation of cell morphogenesis;GO:0…
MSTRG.12031	HIPP39	heavy metal-associated isoprenylated plant protein 39-like [Camellia sinensis]	-	-	-	-	-	GO:0043169//cation binding	GO:0006812//cation transport
MSTRG.12051	--	polygalacturonate 4-alpha-galacturonosyltransferase-like [Camellia sinensis]	-	-	-	-	-	-	-
MSTRG.12072	--	PREDICTED: X-linked retinitis pigmentosa GTPase regulator-interacting protein 1-like isoform X2 [Vitis vinifera]	-	-	-	-	-	-	-
MSTRG.12079	TRY	transcription factor TRY-like isoform X1 [Camellia sinensis]	-	-	-	-	GO:0043231//intracellular membrane-bounded organelle	GO:0001071//nucleic acid binding transcription factor activity;GO:0003676//nucleic acid binding;GO:0005515//protein binding;GO:0016791//phosphatase activity;GO:0043169//cation binding	GO:0003002//regionalization;GO:0003006//developmental process involved in reproduction;GO:0006355//regulation of transcription, DNA-templated;GO:0006970//response to osmotic stress;GO:0008380//RNA splicing;GO:0009787//regulation of abscisic acid-activated signaling pathway;GO:0010061//regulation of trichoblast fate specification;GO:0010090//trichome morphogenesis;GO:0010454//negative regulation o…
MSTRG.12080	HTR12	histone H3-like centromeric protein HTR12 isoform X3 [Camellia sinensis]	-	-	-	-	GO:0000776//kinetochore;GO:0000785//chromatin;GO:0043231//intracellular membrane-bounded organelle	GO:0003676//nucleic acid binding;GO:0046983//protein dimerization activity	GO:0000280//nuclear division;GO:0006342//chromatin silencing;GO:0009566//fertilization;GO:0034728//nucleosome organization;GO:0034968//histone lysine methylation;GO:0048449//floral organ formation;GO:0048580//regulation of post-embryonic development;GO:0051052//regulation of DNA metabolic process;GO:0051304//chromosome separation;GO:1901990//regulation of mitotic cell cycle phase transition;GO:19…
MSTRG.12096	CPK25	calcium-dependent protein kinase 1-like [Camellia sinensis]	-	-	-	-	GO:0009536//plastid;GO:0044439//peroxisomal part	GO:0004674//protein serine/threonine kinase activity;GO:0032550//purine ribonucleoside binding;GO:0046872//metal ion binding	GO:0006468//protein phosphorylation;GO:0016043//cellular component organization;GO:0044763//single-organism cellular process
MSTRG.12097	ATG101	autophagy-related protein 101 [Camellia sinensis]	Cellular Processes	Transport and catabolism	ko04136//Autophagy - other eukaryotes	K19730	-	GO:0016772//transferase activity, transferring phosphorus-containing groups	-
MSTRG.12113	--	decapping 5-like protein [Camellia sinensis]	-	-	-	-	-	-	-
MSTRG.12119	--	protein FIP2-like [Solanum pennellii]	-	-	-	-	-	-	-
MSTRG.12125	slx1	structure-specific endonuclease subunit slx1 [Camellia sinensis]	-	-	-	-	GO:0043231//intracellular membrane-bounded organelle	GO:0004518//nuclease activity	GO:0006259//DNA metabolic process
MSTRG.12131	ier3ip1	immediate early response 3-interacting protein 1-like [Camellia sinensis]	-	-	-	-	GO:0043231//intracellular membrane-bounded organelle	-	-
MSTRG.12139	--	-	-	-	-	-	-	-	-
MSTRG.12140	--	hypothetical protein TEA_013572 [Camellia sinensis var. sinensis] [Camellia sinensis]	-	-	-	-	-	-	-
MSTRG.12154	--	-	-	-	-	-	-	-	-
MSTRG.12177	At2g35920	DExH-box ATP-dependent RNA helicase DExH1 isoform X1 [Camellia sinensis]	-	-	-	-	GO:0044424//intracellular part	GO:0032550//purine ribonucleoside binding;GO:0042623//ATPase activity, coupled	GO:0006498//N-terminal protein lipidation
MSTRG.12178	WIN2	pathogenesis-related protein PR-4-like [Camellia sinensis]	-	-	-	-	GO:0005773//vacuole	GO:0004518//nuclease activity;GO:0004553//hydrolase activity, hydrolyzing O-glycosyl compounds;GO:0097367//carbohydrate derivative binding	GO:0001101//response to acid chemical;GO:0001906//cell killing;GO:0006970//response to osmotic stress;GO:0009617//response to bacterium;GO:0009725//response to hormone;GO:0009814//defense response, incompatible interaction;GO:0015698//inorganic anion transport;GO:0016070//RNA metabolic process;GO:0050832//defense response to fungus
MSTRG.12182	PAT	bifunctional aspartate aminotransferase and glutamate/aspartate-prephenate aminotransferase-like, partial [Camellia sinensis]	Metabolism;Metabolism;Metabolism;Metabolism;Metabolism;Metabolism;Metabolism;Metabolism	Global and overview maps;Global and overview maps;Global and overview maps;Amino acid metabolism;Amino acid metabolism;Amino acid metabolism;Biosynthesis of other secondary metabolites;Biosynthesis of other secondary metabolites	ko01100//Metabolic pathways;ko01110//Biosynthesis of secondary metabolites;ko01230//Biosynthesis of amino acids;ko00400//Phenylalanine, tyrosine and tryptophan biosynthesis;ko00350//Tyrosine metabolism;ko00360//Phenylalanine metabolism;ko00960//Tropane, piperidine and pyridine alkaloid biosynthesis;ko00950//Isoquinoline alkaloid biosynthesis	K15849;K15849;K15849;K15849;K15849;K15849;K15849;K15849	GO:0009532//plastid stroma	GO:0005515//protein binding;GO:0043168//anion binding;GO:0070546//L-phenylalanine aminotransferase activity	GO:0003006//developmental process involved in reproduction;GO:0006558//L-phenylalanine metabolic process;GO:0009073//aromatic amino acid family biosynthetic process
MSTRG.12183	CML5	calmodulin-like protein 11 isoform X1 [Camellia sinensis]	-	-	-	-	GO:0016020//membrane;GO:0043231//intracellular membrane-bounded organelle;GO:0044444//cytoplasmic part	GO:0016628//oxidoreductase activity, acting on the CH-CH group of donors, NAD or NADP as acceptor;GO:0046872//metal ion binding;GO:0060089//molecular transducer activity	GO:0006928//movement of cell or subcellular component;GO:0009593//detection of chemical stimulus;GO:0009605//response to external stimulus;GO:0019932//second-messenger-mediated signaling;GO:0044710//single-organism metabolic process;GO:0051640//organelle localization
MSTRG.12188	--	mitochondrial proton/calcium exchanger protein-like isoform X1 [Quercus suber]	-	-	-	-	GO:0009579//thylakoid;GO:0044425//membrane part	GO:0005488//binding	GO:0044237//cellular metabolic process
MSTRG.12191	YLH47	mitochondrial proton/calcium exchanger protein-like isoform X1 [Camellia sinensis]	-	-	-	-	GO:0009579//thylakoid;GO:0044425//membrane part	GO:0005488//binding	GO:0044237//cellular metabolic process
MSTRG.12197	PR	perakine reductase-like isoform X1 [Camellia sinensis]	-	-	-	-	-	-	GO:0044710//single-organism metabolic process
MSTRG.12200	RPN7	26S proteasome non-ATPase regulatory subunit 6 homolog [Camellia sinensis]	Genetic Information Processing	Folding, sorting and degradation	ko03050//Proteasome	K03037	-	-	-
MSTRG.12205	--	protein ALP1-like [Camellia sinensis]	-	-	-	-	-	-	-
MSTRG.12246	--	hypothetical protein TEA_027974 [Camellia sinensis var. sinensis] [Camellia sinensis]	-	-	-	-	-	-	-
MSTRG.12247	--	malate dehydrogenase, chloroplastic-like isoform X1 [Camellia sinensis]	-	-	-	-	-	-	-
MSTRG.12306	CYP37	peptidyl-prolyl cis-trans isomerase CYP37, chloroplastic-like [Camellia sinensis]	-	-	-	-	GO:0031978//plastid thylakoid lumen;GO:0044434//chloroplast part	GO:0016859//cis-trans isomerase activity	GO:0006090//pyruvate metabolic process;GO:0009451//RNA modification;GO:0009886//post-embryonic morphogenesis;GO:0044267//cellular protein metabolic process
MSTRG.12307	--	splicing regulatory glutamine/lysine-rich protein 1 isoform X2 [Camellia sinensis]	-	-	-	-	-	-	-
MSTRG.12322	--	receptor-like protein 14 isoform X2 [Camellia sinensis]	-	-	-	-	-	-	-
MSTRG.12323	--	-	-	-	-	-	-	-	-
MSTRG.12325	VTC5	GDP-L-galactose phosphorylase 2-like isoform X1 [Camellia sinensis]	Metabolism;Metabolism;Metabolism	Global and overview maps;Global and overview maps;Carbohydrate metabolism	ko01100//Metabolic pathways;ko01110//Biosynthesis of secondary metabolites;ko00053//Ascorbate and aldarate metabolism	K14190;K14190;K14190	GO:0043231//intracellular membrane-bounded organelle	GO:0004645//phosphorylase activity;GO:0008905//mannose-phosphate guanylyltransferase activity;GO:0035251//UDP-glucosyltransferase activity	GO:0000302//response to reactive oxygen species;GO:0001101//response to acid chemical;GO:0006605//protein targeting;GO:0006972//hyperosmotic response;GO:0009617//response to bacterium;GO:0009694//jasmonic acid metabolic process;GO:0009755//hormone-mediated signaling pathway;GO:0019852//L-ascorbic acid metabolic process;GO:0043067//regulation of programmed cell death
MSTRG.12326	VTC5	GDP-L-galactose phosphorylase 1-like isoform X1 [Camellia sinensis]	Metabolism;Metabolism;Metabolism	Global and overview maps;Global and overview maps;Carbohydrate metabolism	ko01100//Metabolic pathways;ko01110//Biosynthesis of secondary metabolites;ko00053//Ascorbate and aldarate metabolism	K14190;K14190;K14190	GO:0043231//intracellular membrane-bounded organelle	GO:0004645//phosphorylase activity;GO:0008905//mannose-phosphate guanylyltransferase activity;GO:0035251//UDP-glucosyltransferase activity	GO:0000302//response to reactive oxygen species;GO:0001101//response to acid chemical;GO:0006605//protein targeting;GO:0006972//hyperosmotic response;GO:0009617//response to bacterium;GO:0009694//jasmonic acid metabolic process;GO:0009755//hormone-mediated signaling pathway;GO:0019852//L-ascorbic acid metabolic process;GO:0043067//regulation of programmed cell death
MSTRG.12329	--	ran guanine nucleotide release factor-like isoform X1 [Camellia sinensis]	-	-	-	-	-	-	-
MSTRG.1234	--	LOW QUALITY PROTEIN: mediator of RNA polymerase II transcription subunit 33A-like [Camellia sinensis]	-	-	-	-	-	-	-
MSTRG.12349	--	Mucin-5AC like [Actinidia chinensis var. chinensis] [Actinidia chinensis]	-	-	-	-	GO:0044424//intracellular part	-	-
MSTRG.12381	TPRP-F1	36.4 kDa proline-rich protein-like [Camellia sinensis]	-	-	-	-	GO:0005576//extracellular region;GO:0005911//cell-cell junction;GO:0044434//chloroplast part	GO:0016787//hydrolase activity	-
MSTRG.12387	--	uncharacterized protein LOC114257478 [Camellia sinensis]	-	-	-	-	-	-	-
MSTRG.12399	BRIZ1	BRCA1-associated protein [Camellia sinensis]	-	-	-	-	-	GO:0005488//binding	-
MSTRG.12410	YAB5	axial regulator YABBY 5-like [Camellia sinensis]	-	-	-	-	GO:0043231//intracellular membrane-bounded organelle	GO:0001071//nucleic acid binding transcription factor activity;GO:0043169//cation binding	GO:0006325//chromatin organization;GO:0006355//regulation of transcription, DNA-templated;GO:0009887//organ morphogenesis;GO:0010608//posttranscriptional regulation of gene expression;GO:0048869//cellular developmental process
MSTRG.12431	VIII-1	myosin-1-like isoform X2 [Camellia sinensis]	-	-	-	-	GO:0015629//actin cytoskeleton	GO:0017111//nucleoside-triphosphatase activity;GO:0032550//purine ribonucleoside binding	-
MSTRG.12432	--	-	-	-	-	-	-	-	-
MSTRG.12443	--	uncharacterized protein LOC114260082 [Camellia sinensis]	-	-	-	-	-	-	-
MSTRG.12458	--	hypothetical protein TEA_023360 [Camellia sinensis var. sinensis] [Camellia sinensis]	-	-	-	-	-	-	-
MSTRG.12461	DDB_G0282005	acyl-protein thioesterase 1-like [Camellia sinensis]	Metabolism	Lipid metabolism	ko00564//Glycerophospholipid metabolism	K06130	-	GO:0016788//hydrolase activity, acting on ester bonds	-
MSTRG.12468	--	Glycine-rich RNA-binding protein [Actinidia chinensis var. chinensis] [Actinidia chinensis]	-	-	-	-	-	GO:0097159//organic cyclic compound binding	-
MSTRG.12486	--	eukaryotic translation initiation factor 3 subunit J-A-like [Camellia sinensis]	-	-	-	-	-	-	-
MSTRG.12496	AGP41	Arabinogalactan peptide 16 [Vitis vinifera]	-	-	-	-	GO:0031224//intrinsic component of membrane	-	GO:0000041//transition metal ion transport;GO:0001101//response to acid chemical;GO:0009267//cellular response to starvation;GO:0010053//root epidermal cell differentiation;GO:0015698//inorganic anion transport;GO:0016129//phytosteroid biosynthetic process
MSTRG.12504	--	-	-	-	-	-	-	-	-
MSTRG.1251	--	-	-	-	-	-	-	-	-
MSTRG.12521	RPL15	50S ribosomal protein L15, chloroplastic-like [Camellia sinensis]	-	-	-	-	GO:0000315//organellar large ribosomal subunit;GO:0009526//plastid envelope;GO:0009532//plastid stroma	GO:0005198//structural molecule activity	GO:0009725//response to hormone;GO:0010467//gene expression;GO:0032774//RNA biosynthetic process
MSTRG.12576	HXK1	hexokinase [Actinidia chinensis]	Metabolism;Metabolism;Metabolism;Metabolism;Metabolism;Metabolism;Metabolism;Metabolism	Global and overview maps;Global and overview maps;Global and overview maps;Carbohydrate metabolism;Carbohydrate metabolism;Carbohydrate metabolism;Carbohydrate metabolism;Carbohydrate metabolism	ko01100//Metabolic pathways;ko01110//Biosynthesis of secondary metabolites;ko01200//Carbon metabolism;ko00500//Starch and sucrose metabolism;ko00010//Glycolysis / Gluconeogenesis;ko00520//Amino sugar and nucleotide sugar metabolism;ko00051//Fructose and mannose metabolism;ko00052//Galactose metabolism	K00844;K00844;K00844;K00844;K00844;K00844;K00844;K00844	GO:0009536//plastid;GO:0031306//intrinsic component of mitochondrial outer membrane	GO:0004396//hexokinase activity;GO:0032550//purine ribonucleoside binding	GO:0006090//pyruvate metabolic process;GO:0008219//cell death;GO:0009757//hexose mediated signaling;GO:0016310//phosphorylation;GO:0044238//primary metabolic process
MSTRG.1258	MYB20	transcription factor MYB20-like [Camellia sinensis]	-	-	-	-	GO:0043231//intracellular membrane-bounded organelle	GO:0001071//nucleic acid binding transcription factor activity;GO:0003676//nucleic acid binding	GO:0001101//response to acid chemical;GO:0009834//plant-type secondary cell wall biogenesis;GO:0010468//regulation of gene expression;GO:0034645//cellular macromolecule biosynthetic process;GO:0045491//xylan metabolic process
MSTRG.12582	DDB_G0271682	integrin-linked protein kinase 1-like [Camellia sinensis]	-	-	-	-	GO:0044424//intracellular part	GO:0004672//protein kinase activity	GO:0001101//response to acid chemical;GO:0006468//protein phosphorylation;GO:0006950//response to stress;GO:0007165//signal transduction;GO:0009725//response to hormone;GO:0071310//cellular response to organic substance
MSTRG.12586	DER1	derlin-1 isoform X1 [Camellia sinensis]	Genetic Information Processing	Folding, sorting and degradation	ko04141//Protein processing in endoplasmic reticulum	K13989	GO:0031090//organelle membrane;GO:0031224//intrinsic component of membrane	GO:0016301//kinase activity	GO:0000302//response to reactive oxygen species;GO:0006796//phosphate-containing compound metabolic process;GO:0007186//G-protein coupled receptor signaling pathway;GO:0009642//response to light intensity;GO:0033554//cellular response to stress;GO:0044267//cellular protein metabolic process
MSTRG.12611	TET2	tetraspanin-2-like [Camellia sinensis]	-	-	-	-	GO:0009536//plastid;GO:0031224//intrinsic component of membrane	-	GO:0003002//regionalization;GO:0009653//anatomical structure morphogenesis;GO:0044763//single-organism cellular process;GO:0048507//meristem development;GO:0065007//biological regulation
MSTRG.12623	COR2	non-functional NADPH-dependent codeinone reductase 2-like [Camellia sinensis]	-	-	-	-	GO:0044444//cytoplasmic part	GO:0016747//transferase activity, transferring acyl groups other than amino-acyl groups	GO:0006970//response to osmotic stress;GO:0044710//single-organism metabolic process
MSTRG.12626	JAR6	jasmonoyl--L-amino acid synthetase JAR4-like [Camellia sinensis]	Environmental Information Processing	Signal transduction	ko04075//Plant hormone signal transduction	K14506	-	GO:0003824//catalytic activity;GO:0005515//protein binding	GO:0002218//activation of innate immune response;GO:0009411//response to UV;GO:0009636//response to toxic substance;GO:0009639//response to red or far red light;GO:0009725//response to hormone
MSTRG.12629	--	-	-	-	-	-	-	-	-
MSTRG.12630	KPHMT1	GDSL esterase/lipase At4g26790-like [Chenopodium quinoa]	-	-	-	-	GO:0009536//plastid	GO:0016742//hydroxymethyl-, formyl- and related transferase activity;GO:0016787//hydrolase activity;GO:0046914//transition metal ion binding	GO:0009108//coenzyme biosynthetic process
MSTRG.1264	RSI-1	protein RSI-1-like [Camellia sinensis]	-	-	-	-	GO:0005911//cell-cell junction;GO:0030312//external encapsulating structure;GO:0031012//extracellular matrix	-	GO:0009408//response to heat;GO:0010476//gibberellin mediated signaling pathway
MSTRG.12652	--	nuclear pore complex protein NUP160 isoform X1 [Camellia sinensis]	-	-	-	-	-	-	-
MSTRG.12694	SOX	sulfite oxidase-like [Camellia sinensis]	Metabolism;Metabolism	Global and overview maps;Energy metabolism	ko01100//Metabolic pathways;ko00920//Sulfur metabolism	K00387;K00387	GO:0009536//plastid;GO:0042579//microbody	GO:0016670//oxidoreductase activity, acting on a sulfur group of donors, oxygen as acceptor;GO:0046914//transition metal ion binding	GO:0006778//porphyrin-containing compound metabolic process;GO:0010035//response to inorganic substance;GO:0044710//single-organism metabolic process
MSTRG.12702	--	CLE16p like [Actinidia chinensis var. chinensis] [Actinidia chinensis]	-	-	-	-	-	-	-
MSTRG.12704	CPN10	10 kDa chaperonin, mitochondrial-like [Camellia sinensis]	-	-	-	-	GO:0043231//intracellular membrane-bounded organelle	GO:0005515//protein binding;GO:0032550//purine ribonucleoside binding;GO:0046914//transition metal ion binding	GO:0000302//response to reactive oxygen species;GO:0009642//response to light intensity;GO:0033554//cellular response to stress;GO:0044267//cellular protein metabolic process
MSTRG.12714	--	PREDICTED: LOC110605378 isoform [Prunus dulcis]	-	-	-	-	GO:0009536//plastid	-	-
MSTRG.12715	--	hypothetical protein TEA_003797 [Camellia sinensis var. sinensis] [Camellia sinensis]	-	-	-	-	-	-	-
MSTRG.12767	--	-	-	-	-	-	-	-	-
MSTRG.12768	--	-	-	-	-	-	-	-	-
MSTRG.1277	--	protein OSB1, mitochondrial-like [Camellia sinensis]	-	-	-	-	-	-	-
MSTRG.12776	--	ketol-acid reductoisomerase, chloroplastic-like [Camellia sinensis]	-	-	-	-	-	-	-
MSTRG.12792	--	Coiled-coil domain-containing protein [Actinidia chinensis var. chinensis] [Actinidia chinensis]	-	-	-	-	GO:0044455//mitochondrial membrane part	-	-
MSTRG.1281	RPN5A	Proteasome component (PCI) domain-containing protein [Cynara cardunculus var. scolymus] [Cynara cardunculus]	Genetic Information Processing	Folding, sorting and degradation	ko03050//Proteasome	K03035	GO:0005838//proteasome regulatory particle;GO:0005911//cell-cell junction;GO:0043231//intracellular membrane-bounded organelle;GO:0044444//cytoplasmic part	-	GO:0000338//protein deneddylation;GO:0001558//regulation of cell growth;GO:0003006//developmental process involved in reproduction;GO:0006006//glucose metabolic process;GO:0006090//pyruvate metabolic process;GO:0006511//ubiquitin-dependent protein catabolic process;GO:0006970//response to osmotic stress;GO:0009062//fatty acid catabolic process;GO:0009404//toxin metabolic process;GO:0009639//respo…
MSTRG.12831	KPHMT1	TPR repeat-containing thioredoxin TDX-like isoform X2 [Camellia sinensis]	Metabolism;Metabolism;Metabolism	Global and overview maps;Global and overview maps;Metabolism of cofactors and vitamins	ko01100//Metabolic pathways;ko01110//Biosynthesis of secondary metabolites;ko00770//Pantothenate and CoA biosynthesis	K00606;K00606;K00606	GO:0009536//plastid	GO:0016742//hydroxymethyl-, formyl- and related transferase activity;GO:0046914//transition metal ion binding	GO:0009108//coenzyme biosynthetic process
MSTRG.12865	--	phenylalanine--tRNA ligase, chloroplastic/mitochondrial-like isoform X1 [Camellia sinensis]	Genetic Information Processing	Translation	ko00970//Aminoacyl-tRNA biosynthesis	K01889	-	-	-
MSTRG.12886	--	hypothetical protein TEA_025422 [Camellia sinensis var. sinensis] [Camellia sinensis]	-	-	-	-	-	-	-
MSTRG.1289	RBG2	Ribosomal RNA small subunit methyltransferase [Actinidia chinensis var. chinensis] [Actinidia chinensis]	-	-	-	-	GO:0009536//plastid	GO:0097159//organic cyclic compound binding	GO:0006606//protein import into nucleus
MSTRG.12893	GASA3	snakin-2-like [Camellia sinensis]	-	-	-	-	-	-	-
MSTRG.1291	Os03g0586800	lysine--tRNA ligase-like [Camellia sinensis]	Genetic Information Processing	Translation	ko00970//Aminoacyl-tRNA biosynthesis	K04567	GO:0005911//cell-cell junction;GO:0044444//cytoplasmic part	GO:0004812//aminoacyl-tRNA ligase activity;GO:0032550//purine ribonucleoside binding	GO:0000338//protein deneddylation;GO:0006418//tRNA aminoacylation for protein translation;GO:0009117//nucleotide metabolic process;GO:0009639//response to red or far red light
MSTRG.12910	CLE25	CLAVATA3/ESR (CLE)-related protein 25-like [Camellia sinensis]	-	-	-	-	-	-	GO:0010467//gene expression;GO:0016070//RNA metabolic process;GO:0044699//single-organism process;GO:0071840//cellular component organization or biogenesis
MSTRG.12915	--	allantoinase-like [Camellia sinensis]	-	-	-	-	-	-	-
MSTRG.12922	--	protein timeless homolog [Camellia sinensis]	-	-	-	-	-	-	-
MSTRG.12949	ENO3	cytosolic enolase 3 isoform X2 [Camellia sinensis]	Metabolism;Metabolism;Metabolism;Metabolism;Metabolism;Genetic Information Processing	Global and overview maps;Global and overview maps;Global and overview maps;Global and overview maps;Carbohydrate metabolism;Folding, sorting and degradation	ko01100//Metabolic pathways;ko01110//Biosynthesis of secondary metabolites;ko01200//Carbon metabolism;ko01230//Biosynthesis of amino acids;ko00010//Glycolysis / Gluconeogenesis;ko03018//RNA degradation	K01689;K01689;K01689;K01689;K01689;K01689	GO:0005576//extracellular region;GO:0005911//cell-cell junction;GO:0009536//plastid;GO:0016020//membrane;GO:0031967//organelle envelope;GO:0044445//cytosolic part	GO:0003676//nucleic acid binding;GO:0016836//hydro-lyase activity;GO:0046914//transition metal ion binding	GO:0001101//response to acid chemical;GO:0006006//glucose metabolic process;GO:0006090//pyruvate metabolic process;GO:0006739//NADP metabolic process;GO:0006970//response to osmotic stress;GO:0009314//response to radiation;GO:0010038//response to metal ion;GO:0010468//regulation of gene expression;GO:0034645//cellular macromolecule biosynthetic process;GO:0043094//cellular metabolic compound salv…
MSTRG.1296	SKIP34	protein SKIP34 [Ricinus communis]	-	-	-	-	GO:0043231//intracellular membrane-bounded organelle	-	-
MSTRG.12962	--	lipid droplet-associated hydrolase isoform X1 [Camellia sinensis]	-	-	-	-	GO:0043231//intracellular membrane-bounded organelle	-	GO:0000097//sulfur amino acid biosynthetic process;GO:0006873//cellular ion homeostasis;GO:0008380//RNA splicing
MSTRG.12968	--	-	-	-	-	-	-	-	-
MSTRG.12973	HEMC	porphobilinogen deaminase, chloroplastic-like [Physcomitrella patens]	Metabolism;Metabolism;Metabolism	Global and overview maps;Global and overview maps;Metabolism of cofactors and vitamins	ko01100//Metabolic pathways;ko01110//Biosynthesis of secondary metabolites;ko00860//Porphyrin and chlorophyll metabolism	K01749;K01749;K01749	GO:0005576//extracellular region;GO:0009526//plastid envelope;GO:0009532//plastid stroma	GO:0016765//transferase activity, transferring alkyl or aryl (other than methyl) groups	GO:0000097//sulfur amino acid biosynthetic process;GO:0006090//pyruvate metabolic process;GO:0006091//generation of precursor metabolites and energy;GO:0006355//regulation of transcription, DNA-templated;GO:0006739//NADP metabolic process;GO:0006743//ubiquinone metabolic process;GO:0006779//porphyrin-containing compound biosynthetic process;GO:0009617//response to bacterium;GO:0009696//salicylic …
MSTRG.12983	--	-	-	-	-	-	-	-	-
MSTRG.12984	--	Nicotinate-nucleotide adenylyltransferase [Actinidia chinensis var. chinensis] [Actinidia chinensis]	-	-	-	-	-	-	-
MSTRG.13023	--	ubiquitin-like-specific protease 1C [Camellia sinensis]	-	-	-	-	-	-	-
MSTRG.13026	--	peptidyl-prolyl cis-trans isomerase CYP37, chloroplastic-like isoform X2 [Camellia sinensis]	-	-	-	-	-	-	-
MSTRG.13029	--	cysteine synthase, chloroplastic/chromoplastic-like [Camellia sinensis]	-	-	-	-	-	-	-
MSTRG.13032	--	uncharacterized protein LOC114270470 [Camellia sinensis]	-	-	-	-	-	-	-
MSTRG.13074	--	probable carboxylesterase 12 [Camellia sinensis]	-	-	-	-	-	-	-
MSTRG.13078	--	-	-	-	-	-	-	-	-
MSTRG.13093	PHO1-H8	phosphate transporter PHO1 homolog 3-like isoform X1 [Camellia sinensis]	-	-	-	-	-	-	-
MSTRG.13095	HOM6	Homoserine dehydrogenase [Actinidia chinensis var. chinensis] [Actinidia chinensis]	-	-	-	-	GO:0043231//intracellular membrane-bounded organelle;GO:0044444//cytoplasmic part	GO:0000166//nucleotide binding;GO:0016616//oxidoreductase activity, acting on the CH-OH group of donors, NAD or NADP as acceptor;GO:0016772//transferase activity, transferring phosphorus-containing groups	GO:0000097//sulfur amino acid biosynthetic process;GO:0006549//isoleucine metabolic process;GO:0006566//threonine metabolic process;GO:0006796//phosphate-containing compound metabolic process;GO:1901607//alpha-amino acid biosynthetic process
MSTRG.13100	--	reverse transcriptase [Gossypium australe]	-	-	-	-	-	-	-
MSTRG.13103	--	Zinc finger protein [Actinidia chinensis var. chinensis] [Actinidia chinensis]	-	-	-	-	GO:0005623//cell	-	GO:0006605//protein targeting
MSTRG.13115	--	PREDICTED: EUGRSUZ_B03068 [Prunus dulcis]	-	-	-	-	-	-	-
MSTRG.13116	--	-	-	-	-	-	-	-	-
MSTRG.13117	--	PREDICTED: EUGRSUZ_B03068 [Prunus dulcis]	-	-	-	-	-	-	-
MSTRG.13119	--	ribulose bisphosphate carboxylase small chain 1, chloroplastic-like [Camellia sinensis]	-	-	-	-	-	GO:0003824//catalytic activity	-
MSTRG.13128	At4g16580	probable protein phosphatase 2C 55 [Camellia sinensis]	-	-	-	-	GO:0009532//plastid stroma	GO:0016791//phosphatase activity;GO:0043169//cation binding	GO:0006796//phosphate-containing compound metabolic process
MSTRG.13165	--	hypothetical protein TEA_028922 [Camellia sinensis var. sinensis] [Camellia sinensis]	-	-	-	-	-	-	-
MSTRG.13174	At1g63850	ribulose bisphosphate carboxylase small chain 1, chloroplastic-like [Camellia sinensis]	-	-	-	-	-	-	GO:0032446//protein modification by small protein conjugation
MSTRG.13183	2022-08-03	AUGMIN subunit 3 [Vitis vinifera]	-	-	-	-	GO:0005911//cell-cell junction;GO:0015630//microtubule cytoskeleton;GO:0031224//intrinsic component of membrane;GO:0043231//intracellular membrane-bounded organelle;GO:0043234//protein complex;GO:0044430//cytoskeletal part;GO:0044444//cytoplasmic part	GO:0022892//substrate-specific transporter activity	GO:0000226//microtubule cytoskeleton organization;GO:0006605//protein targeting;GO:0061024//membrane organization
MSTRG.13202	--	-	-	-	-	-	-	-	-
MSTRG.1324	--	leghemoglobin C2-like [Hibiscus syriacus]	-	-	-	-	-	-	-
MSTRG.13254	--	protein FAR1-RELATED SEQUENCE 3-like [Camellia sinensis]	-	-	-	-	-	-	-
MSTRG.13263	--	Vacuolar ATP synthase catalytic subunit-related / V-ATPase-related / vacuolar proton pump-related [Theobroma cacao]	-	-	-	-	-	GO:0016491//oxidoreductase activity;GO:0046906//tetrapyrrole binding	GO:0044710//single-organism metabolic process
MSTRG.13273	At1g27900	probable pre-mRNA-splicing factor ATP-dependent RNA helicase DEAH4 [Eutrema salsugineum]	Genetic Information Processing	Transcription	ko03040//Spliceosome	K12818	GO:0043231//intracellular membrane-bounded organelle	GO:0032550//purine ribonucleoside binding;GO:0042623//ATPase activity, coupled	GO:0000280//nuclear division;GO:0000723//telomere maintenance;GO:0007059//chromosome segregation;GO:0010212//response to ionizing radiation;GO:0022402//cell cycle process;GO:0032844//regulation of homeostatic process;GO:0033043//regulation of organelle organization;GO:0045491//xylan metabolic process
MSTRG.13276	--	LRR receptor-like serine/threonine-protein kinase ERL1 [Arachis duranensis]	-	-	-	-	-	-	-
MSTRG.13285	--	hypothetical protein TEA_017700 [Camellia sinensis var. sinensis] [Camellia sinensis]	-	-	-	-	-	-	-
MSTRG.13323	--	-	-	-	-	-	-	-	-
MSTRG.13331	AGL62	Agamous-like MADS-box protein [Actinidia chinensis var. chinensis] [Actinidia chinensis]	-	-	-	-	GO:0043231//intracellular membrane-bounded organelle	GO:0005515//protein binding	GO:0010468//regulation of gene expression;GO:0034645//cellular macromolecule biosynthetic process
MSTRG.13341	--	-	-	-	-	-	-	-	-
MSTRG.13348	--	haloacid dehalogenase-like hydrolase domain-containing protein 3 [Camellia sinensis]	-	-	-	-	-	GO:0003824//catalytic activity	-
MSTRG.13354	--	-	-	-	-	-	-	-	-
MSTRG.13360	--	laccase-12-like [Camellia sinensis]	-	-	-	-	-	-	-
MSTRG.13364	--	excitatory amino acid transporter [Parasponia andersonii]	-	-	-	-	GO:0009536//plastid;GO:0044455//mitochondrial membrane part	-	GO:0006090//pyruvate metabolic process;GO:0010038//response to metal ion;GO:0019941//modification-dependent protein catabolic process;GO:0035966//response to topologically incorrect protein;GO:0043094//cellular metabolic compound salvage;GO:0043248//proteasome assembly;GO:0045333//cellular respiration
MSTRG.13388	PCMP-E25	pentatricopeptide repeat-containing protein At5g66520-like [Camellia sinensis]	-	-	-	-	-	-	-
MSTRG.13390	POLH	DNA polymerase eta-like [Camellia sinensis]	-	-	-	-	GO:0043231//intracellular membrane-bounded organelle	GO:0034061//DNA polymerase activity;GO:0043169//cation binding	GO:0006260//DNA replication;GO:0009411//response to UV;GO:0019321//pentose metabolic process;GO:0019985//translesion synthesis
MSTRG.13417	--	ankyrin repeat-containing protein ITN1-like isoform X2 [Camellia sinensis]	-	-	-	-	-	-	-
MSTRG.13418	--	ankyrin repeat-containing protein ITN1-like isoform X3 [Camellia sinensis]	-	-	-	-	-	-	-
MSTRG.13431	--	ADP,ATP carrier protein 1, mitochondrial-like [Camellia sinensis]	-	-	-	-	-	-	-
MSTRG.1344	PCMP-H24	pentatricopeptide repeat-containing protein At4g02750-like [Camellia sinensis]	-	-	-	-	-	-	-
MSTRG.13464	--	-	-	-	-	-	-	-	-
MSTRG.13471	--	AIG2-like protein D isoform X3 [Camellia sinensis]	-	-	-	-	-	-	-
MSTRG.13479	--	hypothetical protein ES319_D11G015600v1 [Gossypium barbadense]	-	-	-	-	-	-	-
MSTRG.1349	--	zinc finger BED domain-containing protein RICESLEEPER 2-like [Camellia sinensis]	-	-	-	-	-	-	-
MSTRG.13509	ARV1	protein arv1 homolog [Camellia sinensis]	-	-	-	-	GO:0043231//intracellular membrane-bounded organelle	-	GO:0006066//alcohol metabolic process;GO:0006643//membrane lipid metabolic process
MSTRG.13530	CAT1	cationic amino acid transporter 1-like isoform X1 [Camellia sinensis]	-	-	-	-	GO:0031224//intrinsic component of membrane	GO:0005310//dicarboxylic acid transmembrane transporter activity;GO:0008324//cation transmembrane transporter activity	GO:0003333//amino acid transmembrane transport;GO:0006605//protein targeting;GO:0009404//toxin metabolic process;GO:0014070//response to organic cyclic compound;GO:0015672//monovalent inorganic cation transport;GO:0015748//organophosphate ester transport;GO:0015813//L-glutamate transport;GO:0016482//cytoplasmic transport;GO:0043067//regulation of programmed cell death;GO:0043092//L-amino acid imp…
MSTRG.13538	--	probable LRR receptor-like serine/threonine-protein kinase At3g47570 [Camellia sinensis]	-	-	-	-	-	-	-
MSTRG.13541	--	novel plant SNARE 13-like [Camellia sinensis]	-	-	-	-	-	-	-
MSTRG.13544	--	-	-	-	-	-	-	-	-
MSTRG.13557	--	-	-	-	-	-	-	-	-
MSTRG.13567	--	TBC1 domain family member 14 like [Actinidia chinensis var. chinensis] [Actinidia chinensis]	-	-	-	-	-	-	-
MSTRG.13574	--	-	-	-	-	-	-	-	-
MSTRG.13590	TOP2	DNA topoisomerase 2-like [Camellia sinensis]	-	-	-	-	-	-	-
MSTRG.13594	UREG	urease accessory protein G [Camellia sinensis]	-	-	-	-	-	-	-
MSTRG.136	--	PREDICTED: [Prunus dulcis]	-	-	-	-	-	GO:0004672//protein kinase activity	GO:0016310//phosphorylation
MSTRG.13602	--	-	-	-	-	-	-	-	-
MSTRG.1362	--	-	-	-	-	-	-	-	-
MSTRG.13624	At1g11820	carbohydrate-binding X8 domain-containing protein-like [Camellia sinensis]	-	-	-	-	-	-	-
MSTRG.13634	ECT2	probable rhamnogalacturonate lyase B isoform X2 [Camellia sinensis]	-	-	-	-	GO:0043231//intracellular membrane-bounded organelle	-	GO:0000097//sulfur amino acid biosynthetic process;GO:0008380//RNA splicing
MSTRG.13643	CAD1	MACPF domain-containing protein CAD1 [Camellia sinensis]	-	-	-	-	GO:0009536//plastid	GO:0016616//oxidoreductase activity, acting on the CH-OH group of donors, NAD or NADP as acceptor;GO:0016755//transferase activity, transferring amino-acyl groups;GO:0019829//cation-transporting ATPase activity;GO:0042887//amide transmembrane transporter activity;GO:0046914//transition metal ion binding	GO:0002252//immune effector process;GO:0006091//generation of precursor metabolites and energy;GO:0006605//protein targeting;GO:0006812//cation transport;GO:0009062//fatty acid catabolic process;GO:0009072//aromatic amino acid family metabolic process;GO:0009617//response to bacterium;GO:0009620//response to fungus;GO:0009696//salicylic acid metabolic process;GO:0009699//phenylpropanoid biosynthe…
MSTRG.13666	--	Wings apart-like protein [Actinidia chinensis var. chinensis] [Actinidia chinensis]	-	-	-	-	-	-	-
MSTRG.13671	YDA	mitogen-activated protein kinase kinase kinase YODA-like isoform X2 [Camellia sinensis]	Environmental Information Processing	Signal transduction	ko04016//MAPK signaling pathway - plant	K20717	-	GO:0004702//receptor signaling protein serine/threonine kinase activity;GO:0032550//purine ribonucleoside binding	GO:0000904//cell morphogenesis involved in differentiation;GO:0007015//actin filament organization;GO:0009886//post-embryonic morphogenesis;GO:0010053//root epidermal cell differentiation;GO:0022610//biological adhesion;GO:0032147//activation of protein kinase activity;GO:0040007//growth;GO:0045229//external encapsulating structure organization;GO:0090567//reproductive shoot system development
MSTRG.1369	--	-	-	-	-	-	-	-	-
MSTRG.13693	LSH10	protein LIGHT-DEPENDENT SHORT HYPOCOTYLS 10-like [Camellia sinensis]	-	-	-	-	GO:0043231//intracellular membrane-bounded organelle	-	GO:0010468//regulation of gene expression
MSTRG.13703	--	protein MOR1-like isoform X3 [Camellia sinensis]	-	-	-	-	-	-	-
MSTRG.13724	API5	apoptosis inhibitor 5-like protein API5 [Camellia sinensis]	-	-	-	-	GO:0043231//intracellular membrane-bounded organelle	GO:0019787//ubiquitin-like protein transferase activity;GO:0046914//transition metal ion binding;GO:0046983//protein dimerization activity	GO:0000097//sulfur amino acid biosynthetic process;GO:0000338//protein deneddylation;GO:0000904//cell morphogenesis involved in differentiation;GO:0006355//regulation of transcription, DNA-templated;GO:0006402//mRNA catabolic process;GO:0006405//RNA export from nucleus;GO:0006513//protein monoubiquitination;GO:0007015//actin filament organization;GO:0007059//chromosome segregation;GO:0007389//pat…
MSTRG.13729	--	glutathione S-transferase T2-like [Camellia sinensis]	Metabolism;Metabolism	Global and overview maps;Nucleotide metabolism	ko01100//Metabolic pathways;ko00240//Pyrimidine metabolism	K00943;K00943	-	-	-
MSTRG.13730	--	-	-	-	-	-	-	-	-
MSTRG.13757	NFD6	protein NUCLEAR FUSION DEFECTIVE 6, chloroplastic/mitochondrial-like [Camellia sinensis]	-	-	-	-	-	-	-
MSTRG.13764	DRM1	auxin-repressed 12.5 kDa protein-like isoform X1 [Camellia sinensis]	-	-	-	-	GO:0043231//intracellular membrane-bounded organelle	-	GO:0009746//response to hexose;GO:0034285//response to disaccharide
MSTRG.13772	--	Plasminogen-binding protein like [Actinidia chinensis var. chinensis] [Actinidia chinensis]	-	-	-	-	-	GO:0005488//binding	GO:0006812//cation transport;GO:0046474//glycerophospholipid biosynthetic process
MSTRG.13775	AGP30	non-classical arabinogalactan protein 31-like [Camellia sinensis]	-	-	-	-	GO:0005911//cell-cell junction;GO:0016020//membrane	-	GO:0001101//response to acid chemical
MSTRG.13787	ALN	LOW QUALITY PROTEIN: allantoinase [Camellia sinensis]	Metabolism;Metabolism	Global and overview maps;Nucleotide metabolism	ko01100//Metabolic pathways;ko00230//Purine metabolism	K01466;K01466	GO:0043231//intracellular membrane-bounded organelle	GO:0016812//hydrolase activity, acting on carbon-nitrogen (but not peptide) bonds, in cyclic amides;GO:0046914//transition metal ion binding	GO:0006144//purine nucleobase metabolic process;GO:0009267//cellular response to starvation;GO:0010135//ureide metabolic process
MSTRG.138	--	hypothetical protein TEA_027281 [Camellia sinensis var. sinensis] [Camellia sinensis]	-	-	-	-	-	-	-
MSTRG.13809	EPHX2	bifunctional epoxide hydrolase 2-like [Camellia sinensis]	-	-	-	-	-	GO:0016740//transferase activity	GO:0008152//metabolic process
MSTRG.13824	--	succinate dehydrogenase subunit 5, mitochondrial-like [Camellia sinensis]	-	-	-	-	-	-	-
MSTRG.13835	--	-	-	-	-	-	-	-	-
MSTRG.13838	--	Actin cytoskeleton-regulatory complex protein [Actinidia chinensis var. chinensis] [Actinidia chinensis]	-	-	-	-	-	-	-
MSTRG.13841	--	Actin cytoskeleton-regulatory complex protein [Actinidia chinensis var. chinensis] [Actinidia chinensis]	-	-	-	-	-	-	-
MSTRG.13842	--	Actin cytoskeleton-regulatory complex protein [Actinidia chinensis var. chinensis] [Actinidia chinensis]	-	-	-	-	-	-	-
MSTRG.13857	--	GYF domain-containing protein [Cephalotus follicularis]	-	-	-	-	-	-	GO:0001101//response to acid chemical
MSTRG.13863	RPN7	26S proteasome non-ATPase regulatory subunit 6 [Camellia sinensis]	Genetic Information Processing	Folding, sorting and degradation	ko03050//Proteasome	K03037	-	-	-
MSTRG.13915	--	probable leucine-rich repeat receptor-like protein kinase At5g49770 isoform X1 [Camellia sinensis]	-	-	-	-	GO:0016020//membrane	GO:0004702//receptor signaling protein serine/threonine kinase activity;GO:0016628//oxidoreductase activity, acting on the CH-CH group of donors, NAD or NADP as acceptor;GO:0032550//purine ribonucleoside binding	GO:0032147//activation of protein kinase activity;GO:0044710//single-organism metabolic process
MSTRG.13919	PTAC12	Protein PLASTID TRANSCRIPTIONALLY ACTIVE 12 like [Actinidia chinensis var. chinensis] [Actinidia chinensis]	-	-	-	-	GO:0000229//cytoplasmic chromosome;GO:0009536//plastid	-	GO:0006355//regulation of transcription, DNA-templated
MSTRG.13927	--	-	-	-	-	-	-	-	-
MSTRG.13932	TMEM184A	transmembrane protein 184A-like [Camellia sinensis]	-	-	-	-	-	-	-
MSTRG.13943	At2g33840	tyrosine--tRNA ligase 1, cytoplasmic-like [Camellia sinensis]	-	-	-	-	-	-	-
MSTRG.13959	--	UPF0664 stress-induced protein like [Actinidia chinensis var. chinensis] [Actinidia chinensis]	-	-	-	-	GO:0016020//membrane;GO:0043231//intracellular membrane-bounded organelle;GO:0044444//cytoplasmic part	-	-
MSTRG.13964	At2g33840	Tyrosine--tRNA ligase like [Actinidia chinensis var. chinensis] [Actinidia chinensis]	Genetic Information Processing	Translation	ko00970//Aminoacyl-tRNA biosynthesis	K01866	-	-	-
MSTRG.13976	--	protein SPOROCYTELESS [Olea europaea var. sylvestris] [Olea europaea]	-	-	-	-	-	-	-
MSTRG.13981	--	-	-	-	-	-	-	-	-
MSTRG.13986	--	ankyrin repeat family protein [Prunus dulcis]	-	-	-	-	-	-	-
MSTRG.13992	--	casein kinase 1-like protein HD16 isoform X5 [Camellia sinensis]	-	-	-	-	-	-	-
MSTRG.13999	--	probable aminotransferase ACS12 [Camellia sinensis]	-	-	-	-	-	GO:0008483//transaminase activity;GO:0016829//lyase activity;GO:0043168//anion binding	GO:0006520//cellular amino acid metabolic process
MSTRG.14006	--	hypothetical protein TEA_008789 [Camellia sinensis var. sinensis] [Camellia sinensis]	-	-	-	-	-	-	-
MSTRG.14011	--	shikimate kinase 2, chloroplastic-like isoform X3 [Camellia sinensis]	-	-	-	-	-	-	-
MSTRG.14030	--	cytochrome c oxidase subunit 5C-like isoform X3 [Glycine soja]	-	-	-	-	-	-	-
MSTRG.14031	--	triosephosphate isomerase, cytosolic-like [Camellia sinensis]	-	-	-	-	-	-	-
MSTRG.14035	COP1	E3 ubiquitin-protein ligase COP1-like isoform X4 [Camellia sinensis]	Genetic Information Processing;Organismal Systems	Folding, sorting and degradation;Environmental adaptation	ko04120//Ubiquitin mediated proteolysis;ko04712//Circadian rhythm - plant	K10143;K10143	GO:0031461//cullin-RING ubiquitin ligase complex;GO:0044451//nucleoplasm part	GO:0005515//protein binding;GO:0016628//oxidoreductase activity, acting on the CH-CH group of donors, NAD or NADP as acceptor;GO:0019787//ubiquitin-like protein transferase activity;GO:0046914//transition metal ion binding	GO:0003006//developmental process involved in reproduction;GO:0006259//DNA metabolic process;GO:0007602//phototransduction;GO:0009646//response to absence of light;GO:0009648//photoperiodism;GO:0009812//flavonoid metabolic process;GO:0010099//regulation of photomorphogenesis;GO:0032446//protein modification by small protein conjugation;GO:0044710//single-organism metabolic process
MSTRG.14039	COP1	E3 ubiquitin-protein ligase COP1-like isoform X3 [Camellia sinensis]	Genetic Information Processing;Organismal Systems	Folding, sorting and degradation;Environmental adaptation	ko04120//Ubiquitin mediated proteolysis;ko04712//Circadian rhythm - plant	K10143;K10143	GO:0031461//cullin-RING ubiquitin ligase complex;GO:0044451//nucleoplasm part	GO:0005515//protein binding;GO:0016491//oxidoreductase activity;GO:0019787//ubiquitin-like protein transferase activity;GO:0046872//metal ion binding	GO:0003006//developmental process involved in reproduction;GO:0006259//DNA metabolic process;GO:0007602//phototransduction;GO:0009646//response to absence of light;GO:0009648//photoperiodism;GO:0009812//flavonoid metabolic process;GO:0010099//regulation of photomorphogenesis;GO:0032446//protein modification by small protein conjugation;GO:0044710//single-organism metabolic process
MSTRG.14064	GDI1	rho GDP-dissociation inhibitor 1-like isoform X1 [Camellia sinensis]	-	-	-	-	GO:0044424//intracellular part	GO:0005092//GDP-dissociation inhibitor activity;GO:0005488//binding;GO:0008047//enzyme activator activity	GO:0009826//unidimensional cell growth;GO:0010015//root morphogenesis;GO:0030036//actin cytoskeleton organization;GO:0043087//regulation of GTPase activity
MSTRG.14080	ASP5	TPR repeat-containing thioredoxin TDX-like isoform X2 [Camellia sinensis]	Metabolism;Metabolism;Metabolism;Metabolism;Metabolism;Metabolism;Metabolism;Metabolism;Metabolism;Metabolism;Metabolism;Metabolism;Metabolism	Global and overview maps;Global and overview maps;Global and overview maps;Amino acid metabolism;Global and overview maps;Amino acid metabolism;Amino acid metabolism;Amino acid metabolism;Amino acid metabolism;Amino acid metabolism;Amino acid metabolism;Biosynthesis of other secondary metabolites;Biosynthesis of other secondary metabolites	ko01100//Metabolic pathways;ko01110//Biosynthesis of secondary metabolites;ko01230//Biosynthesis of amino acids;ko00270//Cysteine and methionine metabolism;ko01210//2-Oxocarboxylic acid metabolism;ko00330//Arginine and proline metabolism;ko00250//Alanine, aspartate and glutamate metabolism;ko00400//Phenylalanine, tyrosine and tryptophan biosynthesis;ko00350//Tyrosine metabolism;ko00360//Phenylala…	K00811;K00811;K00811;K00811;K00811;K00811;K00811;K00811;K00811;K00811;K00811;K00811;K00811	GO:0005576//extracellular region;GO:0009526//plastid envelope;GO:0009532//plastid stroma;GO:0044429//mitochondrial part	GO:0016787//hydrolase activity;GO:0043168//anion binding;GO:0070546//L-phenylalanine aminotransferase activity	GO:0006950//response to stress;GO:0009064//glutamine family amino acid metabolic process;GO:0009066//aspartate family amino acid metabolic process;GO:0009692//ethylene metabolic process;GO:0010038//response to metal ion;GO:0043648//dicarboxylic acid metabolic process
MSTRG.14112	--	protein ALP1-like isoform X1 [Cannabis sativa]	-	-	-	-	-	-	-
MSTRG.14115	VQ10	VQ motif-containing protein 10-like [Camellia sinensis]	-	-	-	-	-	-	-
MSTRG.14116	FH3	dynamin-2A-like [Camellia sinensis]	-	-	-	-	GO:0015629//actin cytoskeleton;GO:0015630//microtubule cytoskeleton;GO:0044444//cytoplasmic part	GO:0003779//actin binding;GO:0015631//tubulin binding;GO:0016791//phosphatase activity	GO:0006796//phosphate-containing compound metabolic process;GO:0007015//actin filament organization;GO:0009555//pollen development
MSTRG.14119	NPF5.5	protein NRT1/ PTR FAMILY 5.10-like [Camellia sinensis]	-	-	-	-	GO:0016020//membrane	-	GO:0044765//single-organism transport
MSTRG.14145	--	-	-	-	-	-	-	-	-
MSTRG.14152	--	GRIP and coiled-coil domain-containing protein [Actinidia chinensis var. chinensis] [Actinidia chinensis]	-	-	-	-	-	-	-
MSTRG.14165	CCT1	V-type proton ATPase subunit F-like isoform X2 [Camellia sinensis]	-	-	-	-	GO:0044444//cytoplasmic part	GO:0005515//protein binding;GO:0032550//purine ribonucleoside binding	GO:0000338//protein deneddylation;GO:0006006//glucose metabolic process;GO:0006221//pyrimidine nucleotide biosynthetic process;GO:0009451//RNA modification;GO:0009639//response to red or far red light;GO:0016571//histone methylation;GO:0048580//regulation of post-embryonic development;GO:0051603//proteolysis involved in cellular protein catabolic process;GO:0071555//cell wall organization
MSTRG.14173	--	uncharacterized protein LOC114291057 [Camellia sinensis]	-	-	-	-	-	-	-
MSTRG.1418	--	serine/threonine-protein kinase BLUS1-like isoform X2 [Camellia sinensis]	-	-	-	-	GO:0043231//intracellular membrane-bounded organelle	GO:0004702//receptor signaling protein serine/threonine kinase activity;GO:0032550//purine ribonucleoside binding	GO:0032147//activation of protein kinase activity
MSTRG.14183	--	uncharacterized protein LOC114319951 isoform X2 [Camellia sinensis]	-	-	-	-	-	-	-
MSTRG.14184	--	uncharacterized protein LOC114319951 isoform X2 [Camellia sinensis]	-	-	-	-	-	-	-
MSTRG.14185	--	protein MAINTENANCE OF MERISTEMS-like isoform X1 [Camellia sinensis]	-	-	-	-	-	-	-
MSTRG.14206	CBR1	Transmembrane protein like [Actinidia chinensis var. chinensis] [Actinidia chinensis]	-	-	-	-	GO:0016020//membrane;GO:0043231//intracellular membrane-bounded organelle	-	GO:0006637//acyl-CoA metabolic process;GO:0016129//phytosteroid biosynthetic process
MSTRG.14224	At5g05010	coatomer subunit delta isoform X1 [Camellia sinensis]	-	-	-	-	GO:0005911//cell-cell junction;GO:0030119//AP-type membrane coat adaptor complex;GO:0030120//vesicle coat;GO:0030660//Golgi-associated vesicle membrane	-	GO:0006498//N-terminal protein lipidation;GO:0015031//protein transport;GO:0048193//Golgi vesicle transport
MSTRG.1423	--	-	-	-	-	-	-	-	-
MSTRG.14231	NADP-ME4	NADP-dependent malic enzyme-like [Camellia sinensis]	Metabolism;Metabolism;Metabolism;Metabolism	Global and overview maps;Global and overview maps;Carbohydrate metabolism;Energy metabolism	ko01100//Metabolic pathways;ko01200//Carbon metabolism;ko00620//Pyruvate metabolism;ko00710//Carbon fixation in photosynthetic organisms	K00029;K00029;K00029;K00029	GO:0009536//plastid	GO:0000166//nucleotide binding;GO:0004470//malic enzyme activity;GO:0016651//oxidoreductase activity, acting on NAD(P)H;GO:0016831//carboxy-lyase activity;GO:0046914//transition metal ion binding;GO:0046983//protein dimerization activity	GO:0006006//glucose metabolic process;GO:0006631//fatty acid metabolic process;GO:0006996//organelle organization;GO:0043648//dicarboxylic acid metabolic process;GO:0051260//protein homooligomerization;GO:0051603//proteolysis involved in cellular protein catabolic process
MSTRG.14234	--	uncharacterized protein LOC114262743 isoform X2 [Camellia sinensis]	-	-	-	-	-	-	-
MSTRG.14263	--	hypothetical protein TEA_016592 [Camellia sinensis var. sinensis] [Camellia sinensis]	-	-	-	-	-	-	-
MSTRG.14266	WAV3	probable E3 ubiquitin-protein ligase EDA40 [Ricinus communis]	-	-	-	-	GO:0016020//membrane	GO:0043169//cation binding	-
MSTRG.14277	ubtd1	ubiquitin domain-containing protein 1-like [Camellia sinensis]	-	-	-	-	GO:0044424//intracellular part	-	GO:0016192//vesicle-mediated transport;GO:0061024//membrane organization
MSTRG.14278	--	G-type lectin S-receptor-like serine/threonine-protein kinase At4g27290 [Camellia sinensis]	-	-	-	-	-	-	-
MSTRG.14279	At5g42250	alcohol dehydrogenase-like 7 isoform X1 [Camellia sinensis]	Metabolism;Metabolism;Metabolism;Metabolism;Metabolism;Metabolism	Global and overview maps;Global and overview maps;Global and overview maps;Carbohydrate metabolism;Lipid metabolism;Amino acid metabolism	ko01100//Metabolic pathways;ko01110//Biosynthesis of secondary metabolites;ko01200//Carbon metabolism;ko00010//Glycolysis / Gluconeogenesis;ko00071//Fatty acid degradation;ko00350//Tyrosine metabolism	K00121;K00121;K00121;K00121;K00121;K00121	-	-	-
MSTRG.14284	CEP14	precursor of CEP14-like [Olea europaea var. sylvestris] [Olea europaea]	-	-	-	-	-	-	-
MSTRG.14288	AAC3	ADP,ATP carrier protein 3, mitochondrial-like [Camellia sinensis]	-	-	-	-	GO:0009526//plastid envelope;GO:0031090//organelle membrane	GO:0005347//ATP transmembrane transporter activity;GO:0046914//transition metal ion binding	GO:0006862//nucleotide transport;GO:0006865//amino acid transport;GO:0016043//cellular component organization;GO:0033554//cellular response to stress;GO:0045087//innate immune response;GO:0050789//regulation of biological process;GO:0055085//transmembrane transport
MSTRG.1429	--	Transmembrane protein [Parasponia andersonii]	-	-	-	-	-	-	-
MSTRG.14292	AtMg01250	Endonuclease [Actinidia chinensis var. chinensis] [Actinidia chinensis]	-	-	-	-	-	-	-
MSTRG.14294	--	LRR receptor-like serine/threonine-protein kinase ERL2 [Camellia sinensis]	-	-	-	-	GO:0031984//organelle subcompartment;GO:0043231//intracellular membrane-bounded organelle	-	GO:0044699//single-organism process
MSTRG.14295	--	probable 26S proteasome regulatory subunit 10B [Camellia sinensis]	-	-	-	-	GO:0043231//intracellular membrane-bounded organelle	GO:0004672//protein kinase activity	GO:0006468//protein phosphorylation
MSTRG.14300	--	-	-	-	-	-	-	-	-
MSTRG.14301	--	-	-	-	-	-	-	-	-
MSTRG.14305	RPL11	Ribosomal protein large subunit 16A [Theobroma cacao]	Genetic Information Processing	Translation	ko03010//Ribosome	K02868	GO:0015934//large ribosomal subunit;GO:0043231//intracellular membrane-bounded organelle	GO:0003723//RNA binding;GO:0005198//structural molecule activity	GO:0006259//DNA metabolic process;GO:0009451//RNA modification;GO:0010467//gene expression
MSTRG.14306	--	-	-	-	-	-	-	-	-
MSTRG.14309	SK1	E3 ubiquitin-protein ligase RFWD3-like [Camellia sinensis]	-	-	-	-	-	-	-
MSTRG.1432	--	ERI1 exoribonuclease 2-like [Camellia sinensis]	-	-	-	-	-	-	-
MSTRG.14324	--	F-box/LRR-repeat protein 4-like [Camellia sinensis]	-	-	-	-	GO:0030529//intracellular ribonucleoprotein complex;GO:0043231//intracellular membrane-bounded organelle	-	GO:0000377//RNA splicing, via transesterification reactions with bulged adenosine as nucleophile;GO:0006464//cellular protein modification process;GO:0019941//modification-dependent protein catabolic process;GO:0022613//ribonucleoprotein complex biogenesis
MSTRG.14326	SYT4	synaptotagmin-4-like isoform X1 [Camellia sinensis]	-	-	-	-	GO:0031090//organelle membrane;GO:0043231//intracellular membrane-bounded organelle	GO:0003677//DNA binding	GO:0006355//regulation of transcription, DNA-templated;GO:0006970//response to osmotic stress;GO:0009630//gravitropism
MSTRG.14332	--	sec1 family domain-containing protein MIP3-like [Camellia sinensis]	-	-	-	-	-	-	-
MSTRG.14333	--	sec1 family domain-containing protein MIP3-like [Camellia sinensis]	-	-	-	-	-	-	-
MSTRG.14338	PAT14	probable protein S-acyltransferase 14 [Camellia sinensis]	-	-	-	-	GO:0031224//intrinsic component of membrane;GO:0043231//intracellular membrane-bounded organelle	GO:0016409//palmitoyltransferase activity;GO:0046914//transition metal ion binding	-
MSTRG.14346	--	cytochrome b561 and DOMON domain-containing protein At5g47530-like [Camellia sinensis]	-	-	-	-	-	-	GO:0044699//single-organism process
MSTRG.14353	--	hypothetical protein TEA_016354 [Camellia sinensis var. sinensis] [Camellia sinensis]	-	-	-	-	-	-	-
MSTRG.14354	CALS9	callose synthase 9 isoform X1 [Camellia sinensis]	-	-	-	-	GO:0031224//intrinsic component of membrane	GO:0035251//UDP-glucosyltransferase activity	GO:0006074//(1->3)-beta-D-glucan metabolic process;GO:0022604//regulation of cell morphogenesis
MSTRG.14358	--	polygalacturonate 4-alpha-galacturonosyltransferase-like [Camellia sinensis]	-	-	-	-	-	-	-
MSTRG.14363	--	-	-	-	-	-	-	-	-
MSTRG.14368	--	uncharacterized protein LOC114261699 [Camellia sinensis]	-	-	-	-	-	-	-
MSTRG.14369	At2g45070	glutamate receptor 2.8-like [Camellia sinensis]	Genetic Information Processing;Cellular Processes;Genetic Information Processing	Folding, sorting and degradation;Transport and catabolism;Folding, sorting and degradation	ko04141//Protein processing in endoplasmic reticulum;ko04145//Phagosome;ko03060//Protein export	K09481;K09481;K09481	GO:0031224//intrinsic component of membrane	GO:0022892//substrate-specific transporter activity	GO:0000302//response to reactive oxygen species;GO:0008104//protein localization;GO:0009642//response to light intensity;GO:0033554//cellular response to stress;GO:0044267//cellular protein metabolic process
MSTRG.14379	MLO11	MLO-like protein 11 [Camellia sinensis]	-	-	-	-	GO:0031224//intrinsic component of membrane;GO:0043231//intracellular membrane-bounded organelle	GO:0005515//protein binding	GO:0006950//response to stress
MSTRG.14391	At3g61360	LOW QUALITY PROTEIN: pentatricopeptide repeat-containing protein At3g61360-like [Camellia sinensis]	-	-	-	-	-	-	-
MSTRG.14392	MLO1	MLO-like protein 1-like [Trifolium pratense]	-	-	-	-	GO:0031224//intrinsic component of membrane	-	GO:0006950//response to stress;GO:0010053//root epidermal cell differentiation;GO:0048468//cell development
MSTRG.14403	--	GPN-loop GTPase 3 isoform X3 [Camellia sinensis]	-	-	-	-	-	GO:0003824//catalytic activity;GO:0032550//purine ribonucleoside binding	-
MSTRG.14404	--	U1 small nuclear ribonucleoprotein A-like isoform X5 [Camellia sinensis]	-	-	-	-	GO:0044424//intracellular part	GO:0097159//organic cyclic compound binding	-
MSTRG.14415	--	protein E6-like [Camellia sinensis]	-	-	-	-	-	-	-
MSTRG.14447	--	hypothetical protein TEA_028469 [Camellia sinensis var. sinensis] [Camellia sinensis]	-	-	-	-	-	-	-
MSTRG.14458	RCOM_1174750	CASP-like protein 1C1 [Camellia sinensis]	-	-	-	-	GO:0031224//intrinsic component of membrane	-	-
MSTRG.1448	--	RAB11-binding protein RELCH-like [Camellia sinensis]	-	-	-	-	-	-	-
MSTRG.14497	RE2	gag/pol polyprotein [Artemisia annua]	-	-	-	-	-	-	-
MSTRG.1450	--	hypothetical protein TEA_015894 [Camellia sinensis var. sinensis] [Camellia sinensis]	-	-	-	-	-	-	-
MSTRG.14513	--	ERI1 exoribonuclease 2-like [Camellia sinensis]	-	-	-	-	-	-	-
MSTRG.14557	--	-	-	-	-	-	-	-	-
MSTRG.14558	--	-	-	-	-	-	-	-	-
MSTRG.1456	HDA14	histone deacetylase 14-like isoform X2 [Camellia sinensis]	-	-	-	-	GO:0009536//plastid	GO:0003676//nucleic acid binding;GO:0015631//tubulin binding;GO:0017136//NAD-dependent histone deacetylase activity;GO:0019903//protein phosphatase binding	GO:0005982//starch metabolic process;GO:0005984//disaccharide metabolic process;GO:0006090//pyruvate metabolic process;GO:0006739//NADP metabolic process;GO:0009451//RNA modification;GO:0009668//plastid membrane organization;GO:0010468//regulation of gene expression;GO:0016575//histone deacetylation;GO:0019757//glycosinolate metabolic process;GO:0034645//cellular macromolecule biosynthetic process
MSTRG.14569	--	-	-	-	-	-	-	-	-
MSTRG.14572	CBSDUF3	DUF21 domain-containing protein At2g14520-like isoform X3 [Camellia sinensis]	-	-	-	-	-	-	-
MSTRG.14576	--	-	-	-	-	-	-	-	-
MSTRG.14577	TIC22	protein TIC 22, chloroplastic isoform X1 [Camellia sinensis]	-	-	-	-	GO:0009529//plastid intermembrane space;GO:0030529//intracellular ribonucleoprotein complex	GO:0005198//structural molecule activity	GO:0008104//protein localization;GO:0010467//gene expression;GO:0051234//establishment of localization
MSTRG.14584	--	serine/threonine-protein phosphatase PP2A-2 catalytic subunit-like [Camellia sinensis]	Genetic Information Processing;Cellular Processes	Translation;Transport and catabolism	ko03015//mRNA surveillance pathway;ko04136//Autophagy - other eukaryotes	K04382;K04382	-	-	-
MSTRG.14606	--	At4g21310p-like protein [Arabidopsis lyrata]	-	-	-	-	-	-	-
MSTRG.14610	PAP1	probable inactive purple acid phosphatase 1 [Camellia sinensis]	-	-	-	-	-	GO:0003824//catalytic activity;GO:0043169//cation binding	GO:0006796//phosphate-containing compound metabolic process
MSTRG.14611	CRK8	cysteine-rich receptor-like protein kinase 10 isoform X1 [Camellia sinensis]	-	-	-	-	-	GO:0004702//receptor signaling protein serine/threonine kinase activity;GO:0032550//purine ribonucleoside binding	GO:0032147//activation of protein kinase activity
MSTRG.14614	CRK10	Cysteine-rich receptor-like protein kinase [Actinidia chinensis var. chinensis] [Actinidia chinensis]	-	-	-	-	-	GO:0004674//protein serine/threonine kinase activity;GO:0036094//small molecule binding;GO:0097159//organic cyclic compound binding;GO:1901363//heterocyclic compound binding	GO:0006468//protein phosphorylation
MSTRG.14616	--	transducin/WD40 repeat-like superfamily protein [Artemisia annua]	-	-	-	-	-	-	-
MSTRG.14617	--	hypothetical protein TEA_009726 [Camellia sinensis var. sinensis] [Camellia sinensis]	-	-	-	-	-	-	-
MSTRG.14620	--	anaphase-promoting complex subunit 1 [Camellia sinensis]	Genetic Information Processing	Folding, sorting and degradation	ko04120//Ubiquitin mediated proteolysis	K03348	GO:0005634//nucleus	GO:0003824//catalytic activity	GO:0001558//regulation of cell growth;GO:0003006//developmental process involved in reproduction;GO:0006281//DNA repair;GO:0006310//DNA recombination;GO:0006511//ubiquitin-dependent protein catabolic process;GO:0007059//chromosome segregation;GO:0010564//regulation of cell cycle process;GO:0032446//protein modification by small protein conjugation;GO:0035966//response to topologically incorrect p…
MSTRG.14626	TGD3	protein TRIGALACTOSYLDIACYLGLYCEROL 3, chloroplastic isoform X2 [Camellia sinensis]	-	-	-	-	GO:0009532//plastid stroma	GO:0015116//sulfate transmembrane transporter activity;GO:0017111//nucleoside-triphosphatase activity;GO:0032550//purine ribonucleoside binding	GO:0008272//sulfate transport
MSTRG.14634	--	GATA transcription factor 24-like [Camellia sinensis]	-	-	-	-	-	GO:0003677//DNA binding;GO:0046914//transition metal ion binding	GO:0010468//regulation of gene expression
MSTRG.14640	--	L10-interacting MYB domain-containing protein-like [Camellia sinensis]	-	-	-	-	-	-	-
MSTRG.14648	--	small subunit processome component 20 homolog [Camellia sinensis]	-	-	-	-	-	-	-
MSTRG.14664	--	hypothetical protein TEA_022840 [Camellia sinensis var. sinensis] [Camellia sinensis]	-	-	-	-	-	-	-
MSTRG.14666	--	Detected protein of confused Function [Hibiscus syriacus]	-	-	-	-	-	-	-
MSTRG.1467	--	uncharacterized protein LOC114310162 isoform X2 [Camellia sinensis]	-	-	-	-	-	-	-
MSTRG.14692	--	Cytochrome P450, E-class, group I, partial [Trema orientale]	Genetic Information Processing	Replication and repair	ko03440//Homologous recombination	K03165	-	-	-
MSTRG.147	--	PREDICTED: Basic leucine zipper and W2 domain-containing [Prunus dulcis]	-	-	-	-	-	-	-
MSTRG.14707	--	scopoletin glucosyltransferase-like [Camellia sinensis]	-	-	-	-	-	-	-
MSTRG.14719	At4g28440	Nucleic acid-binding, OB-fold-like protein [Zostera marina]	Genetic Information Processing;Genetic Information Processing;Genetic Information Processing;Genetic Information Processing	Replication and repair;Replication and repair;Replication and repair;Replication and repair	ko03420//Nucleotide excision repair;ko03030//DNA replication;ko03440//Homologous recombination;ko03430//Mismatch repair	K07466;K07466;K07466;K07466	-	-	-
MSTRG.14739	--	uncharacterized protein LOC114309127 isoform X2 [Camellia sinensis]	-	-	-	-	-	-	-
MSTRG.14744	--	-	-	-	-	-	-	-	-
MSTRG.14755	EBS	chromatin remodeling protein EBS-like isoform X2 [Camellia sinensis]	-	-	-	-	GO:0043231//intracellular membrane-bounded organelle	GO:0003676//nucleic acid binding;GO:0046914//transition metal ion binding	GO:0006325//chromatin organization;GO:0009909//regulation of flower development;GO:0010468//regulation of gene expression
MSTRG.14762	--	transcription factor MYB111-like [Camellia sinensis]	-	-	-	-	GO:0030529//intracellular ribonucleoprotein complex	-	GO:0000097//sulfur amino acid biosynthetic process
MSTRG.14776	--	NHL domain-containing protein isoform 3 [Gossypium australe]	-	-	-	-	-	-	GO:0000097//sulfur amino acid biosynthetic process;GO:0008380//RNA splicing;GO:0009791//post-embryonic development;GO:0045087//innate immune response
MSTRG.14786	--	hypothetical protein TEA_008118 [Camellia sinensis var. sinensis] [Camellia sinensis]	-	-	-	-	-	-	-
MSTRG.14788	--	UPF0725 protein [Actinidia chinensis var. chinensis] [Actinidia chinensis]	-	-	-	-	-	-	-
MSTRG.14792	--	ubiquitin-like-specific protease 1C [Camellia sinensis]	-	-	-	-	-	-	-
MSTRG.14808	CLASP	CLIP-associated protein-like isoform X2 [Camellia sinensis]	-	-	-	-	GO:0005819//spindle;GO:0005911//cell-cell junction;GO:0016020//membrane;GO:0044444//cytoplasmic part	GO:0008017//microtubule binding	GO:0000280//nuclear division;GO:0009826//unidimensional cell growth;GO:0030865//cortical cytoskeleton organization;GO:0031111//negative regulation of microtubule polymerization or depolymerization;GO:0031647//regulation of protein stability;GO:0042546//cell wall biogenesis;GO:0043479//pigment accumulation in tissues in response to UV light;GO:0045229//external encapsulating structure organization…
MSTRG.14813	BC10	glycosyltransferase BC10-like isoform X1 [Camellia sinensis]	-	-	-	-	-	GO:0008194//UDP-glycosyltransferase activity	GO:0048511//rhythmic process
MSTRG.14816	PAPS2	chloroplast fructose-bisphosphate aldolase 3 [Camellia oleifera]	Genetic Information Processing	Translation	ko03015//mRNA surveillance pathway	K14376	GO:0043231//intracellular membrane-bounded organelle	GO:0005488//binding;GO:0016772//transferase activity, transferring phosphorus-containing groups	GO:0006402//mRNA catabolic process;GO:0006605//protein targeting;GO:0031123//RNA 3'-end processing;GO:0061024//membrane organization;GO:1902410//mitotic cytokinetic process
MSTRG.1483	--	probable ADP-ribosylation factor GTPase-activating protein AGD14 isoform X2 [Camellia sinensis]	-	-	-	-	-	GO:0043167//ion binding	-
MSTRG.14850	SEC14L5	phosphatidylinositol transfer protein 3-like [Camellia sinensis]	-	-	-	-	GO:0043231//intracellular membrane-bounded organelle	-	GO:0000097//sulfur amino acid biosynthetic process;GO:0051234//establishment of localization
MSTRG.14860	PIK-1	heavy metal-associated isoprenylated plant protein 47 [Camellia sinensis]	-	-	-	-	-	GO:0043169//cation binding	-
MSTRG.1487	--	Fibronectin type III domain-containing protein isoform 1 [Hibiscus syriacus]	-	-	-	-	GO:0043231//intracellular membrane-bounded organelle	-	GO:0006625//protein targeting to peroxisome;GO:0009062//fatty acid catabolic process
MSTRG.14873	--	sec1 family domain-containing protein MIP3-like [Camellia sinensis]	-	-	-	-	-	-	-
MSTRG.14876	HUB1	E3 ubiquitin-protein ligase BRE1-like 1 isoform X2 [Camellia sinensis]	-	-	-	-	GO:0043231//intracellular membrane-bounded organelle	GO:0003824//catalytic activity;GO:0046872//metal ion binding	GO:0006355//regulation of transcription, DNA-templated;GO:0006513//protein monoubiquitination;GO:0006950//response to stress;GO:0007346//regulation of mitotic cell cycle;GO:0007389//pattern specification process;GO:0009628//response to abiotic stimulus;GO:0009793//embryo development ending in seed dormancy;GO:0009887//organ morphogenesis;GO:0009933//meristem structural organization;GO:0010564//re…
MSTRG.1488	--	Fibronectin type III domain-containing protein isoform 1 [Hibiscus syriacus]	-	-	-	-	GO:0031090//organelle membrane;GO:0043231//intracellular membrane-bounded organelle;GO:0044444//cytoplasmic part	-	GO:0006625//protein targeting to peroxisome;GO:0009062//fatty acid catabolic process
MSTRG.14900	HRD1A	ERAD-associated E3 ubiquitin-protein ligase HRD1B-like isoform X1 [Camellia sinensis]	Genetic Information Processing;Genetic Information Processing	Folding, sorting and degradation;Folding, sorting and degradation	ko04141//Protein processing in endoplasmic reticulum;ko04120//Ubiquitin mediated proteolysis	K10601;K10601	-	GO:0003824//catalytic activity;GO:0046914//transition metal ion binding	-
MSTRG.14923	HP30-2	Josephin-1 like [Actinidia chinensis var. chinensis] [Actinidia chinensis]	-	-	-	-	GO:0031224//intrinsic component of membrane	-	-
MSTRG.14934	HIPP45	heavy metal-associated isoprenylated plant protein 28-like [Camellia sinensis]	-	-	-	-	GO:0043231//intracellular membrane-bounded organelle	GO:0043169//cation binding	GO:0000041//transition metal ion transport
MSTRG.14947	--	Unconventional myosin-XVIIIa like [Actinidia chinensis var. chinensis] [Actinidia chinensis]	-	-	-	-	-	-	-
MSTRG.14952	--	-	-	-	-	-	-	-	-
MSTRG.14973	EMB2261	Pentatricopeptide repeat-containing protein [Actinidia chinensis var. chinensis] [Actinidia chinensis]	-	-	-	-	-	-	GO:0009451//RNA modification
MSTRG.14981	--	uncharacterized protein LOC114299060 isoform X1 [Camellia sinensis]	-	-	-	-	-	-	-
MSTRG.14985	--	-	-	-	-	-	-	-	-
MSTRG.14989	--	glyceraldehyde-3-phosphate dehydrogenase, glycosomal-like [Camellia sinensis]	-	-	-	-	-	-	-
MSTRG.1500	--	Autophagy-related protein like [Actinidia chinensis var. chinensis] [Actinidia chinensis]	-	-	-	-	-	-	-
MSTRG.15018	--	-	-	-	-	-	-	-	-
MSTRG.15019	--	-	Metabolism;Metabolism;Environmental Information Processing	Global and overview maps;Carbohydrate metabolism;Signal transduction	ko01100//Metabolic pathways;ko00562//Inositol phosphate metabolism;ko04070//Phosphatidylinositol signaling system	K00913;K00913;K00913	-	-	-
MSTRG.15023	--	palmitoyl-protein thioesterase 1-like [Camellia sinensis]	Metabolism;Metabolism;Metabolism	Global and overview maps;Global and overview maps;Lipid metabolism	ko01100//Metabolic pathways;ko01212//Fatty acid metabolism;ko00062//Fatty acid elongation	K01074;K01074;K01074	-	-	-
MSTRG.1506	--	-	-	-	-	-	-	-	-
MSTRG.15069	--	exosome complex component RRP45A-like isoform X2 [Camellia sinensis]	-	-	-	-	-	-	-
MSTRG.15084	--	uncharacterized protein LOC114318714 [Camellia sinensis]	-	-	-	-	-	-	-
MSTRG.15093	--	-	-	-	-	-	-	-	-
MSTRG.15098	--	-	-	-	-	-	-	-	-
MSTRG.1510	--	hypothetical protein E2542_SST17575 [Spatholobus suberectus]	-	-	-	-	-	-	-
MSTRG.15100	EIF5	LOW QUALITY PROTEIN: eukaryotic translation initiation factor 5-like [Camellia sinensis]	Genetic Information Processing	Translation	ko03013//RNA transport	K03262	GO:0043231//intracellular membrane-bounded organelle;GO:0044444//cytoplasmic part	GO:0097159//organic cyclic compound binding;GO:1901363//heterocyclic compound binding	GO:0006412//translation;GO:0046942//carboxylic acid transport
MSTRG.15129	HIPP39	heavy metal-associated isoprenylated plant protein 39-like [Camellia sinensis]	-	-	-	-	-	GO:0043169//cation binding	GO:0006812//cation transport
MSTRG.15138	--	Protein HAPLESS 2-A like [Actinidia chinensis var. chinensis] [Actinidia chinensis]	-	-	-	-	GO:0030964//NADH dehydrogenase complex;GO:0031224//intrinsic component of membrane;GO:0044455//mitochondrial membrane part	-	GO:0019941//modification-dependent protein catabolic process;GO:0035966//response to topologically incorrect protein;GO:0043094//cellular metabolic compound salvage;GO:0043248//proteasome assembly
MSTRG.15146	ATHB-15	serine/threonine-protein kinase STY17-like [Camellia sinensis]	-	-	-	-	GO:0043231//intracellular membrane-bounded organelle	GO:0001071//nucleic acid binding transcription factor activity;GO:0003677//DNA binding;GO:0016301//kinase activity;GO:0036094//small molecule binding;GO:0043168//anion binding	GO:0000904//cell morphogenesis involved in differentiation;GO:0006796//phosphate-containing compound metabolic process;GO:0007015//actin filament organization;GO:0007059//chromosome segregation;GO:0009267//cellular response to starvation;GO:0009725//response to hormone;GO:0009799//specification of symmetry;GO:0009887//organ morphogenesis;GO:0009933//meristem structural organization;GO:0009943//ad…
MSTRG.15163	AGL42	MADS-box protein AGL42-like isoform X1 [Camellia sinensis]	-	-	-	-	GO:0043231//intracellular membrane-bounded organelle	GO:0001071//nucleic acid binding transcription factor activity;GO:0005515//protein binding;GO:0016491//oxidoreductase activity	GO:0001101//response to acid chemical;GO:0006355//regulation of transcription, DNA-templated;GO:0006886//intracellular protein transport;GO:0009409//response to cold;GO:0009909//regulation of flower development;GO:0010074//maintenance of meristem identity;GO:0010260//organ senescence;GO:0043479//pigment accumulation in tissues in response to UV light;GO:0048437//floral organ development
MSTRG.15169	--	Ypt/Rab-GAP domain of gyp1p superfamily protein isoform 3 [Hibiscus syriacus]	-	-	-	-	-	-	-
MSTRG.15198	PMEI11	21 kDa protein [Vitis vinifera]	-	-	-	-	-	-	GO:0008152//metabolic process
MSTRG.15199	PMEI11	21 kDa protein [Vitis vinifera]	-	-	-	-	-	-	GO:0008152//metabolic process
MSTRG.152	--	-	-	-	-	-	-	-	-
MSTRG.15224	ISA3	isoamylase 3, chloroplastic-like [Camellia sinensis]	Metabolism;Metabolism;Metabolism	Global and overview maps;Global and overview maps;Carbohydrate metabolism	ko01100//Metabolic pathways;ko01110//Biosynthesis of secondary metabolites;ko00500//Starch and sucrose metabolism	K01214;K01214;K01214	-	-	-
MSTRG.15227	DER1	derlin-1.2-like isoform X1 [Camellia sinensis]	Genetic Information Processing	Folding, sorting and degradation	ko04141//Protein processing in endoplasmic reticulum	K13989	GO:0044425//membrane part	-	GO:0006950//response to stress;GO:0009628//response to abiotic stimulus;GO:0044237//cellular metabolic process;GO:0051716//cellular response to stimulus
MSTRG.15247	--	protein ALP1-like [Olea europaea var. sylvestris] [Olea europaea]	-	-	-	-	-	-	-
MSTRG.1526	--	hypothetical protein TEA_017381 [Camellia sinensis var. sinensis] [Camellia sinensis]	-	-	-	-	-	-	-
MSTRG.15262	--	Bifunctional inhibitor/lipid-transfer protein/seed storage 2S albumin superfamily protein [Theobroma cacao]	-	-	-	-	-	-	-
MSTRG.15265	ABIL3	protein ABIL2-like [Olea europaea var. sylvestris] [Olea europaea]	-	-	-	-	GO:0043232//intracellular non-membrane-bounded organelle	-	-
MSTRG.1527	ACBP4	acyl-CoA-binding domain-containing protein 4-like [Camellia sinensis]	-	-	-	-	GO:0043231//intracellular membrane-bounded organelle;GO:0044444//cytoplasmic part	GO:0043168//anion binding	GO:0001101//response to acid chemical;GO:0009314//response to radiation;GO:0009725//response to hormone;GO:0044765//single-organism transport
MSTRG.1528	--	protein GRAVITROPIC IN THE LIGHT 1 [Camellia sinensis]	-	-	-	-	-	-	-
MSTRG.15286	--	hypothetical protein CICLE_v10013263mg [Citrus clementina]	-	-	-	-	-	-	-
MSTRG.15290	--	hypothetical protein TEA_023056 [Camellia sinensis var. sinensis] [Camellia sinensis]	-	-	-	-	-	-	-
MSTRG.15301	--	DUF659 domain-containing protein/Dimer_Tnp_hAT domain-containing protein [Cinnamomum micranthum f. kanehirae]	-	-	-	-	-	-	-
MSTRG.15312	DCUP	uroporphyrinogen decarboxylase [Camellia sinensis]	Metabolism;Metabolism;Metabolism	Global and overview maps;Global and overview maps;Metabolism of cofactors and vitamins	ko01100//Metabolic pathways;ko01110//Biosynthesis of secondary metabolites;ko00860//Porphyrin and chlorophyll metabolism	K01599;K01599;K01599	GO:0044435//plastid part	GO:0016829//lyase activity	GO:0006779//porphyrin-containing compound biosynthetic process
MSTRG.15313	--	Uroporphyrinogen decarboxylase [Actinidia chinensis var. chinensis] [Actinidia chinensis]	-	-	-	-	-	-	-
MSTRG.15316	TIC40	protein TIC 40, chloroplastic-like [Coffea arabica]	-	-	-	-	GO:0009528//plastid inner membrane;GO:0031224//intrinsic component of membrane;GO:0043234//protein complex;GO:0044434//chloroplast part	GO:0005488//binding	GO:0009658//chloroplast organization;GO:0009668//plastid membrane organization;GO:0016072//rRNA metabolic process;GO:0044743//intracellular protein transmembrane import
MSTRG.15327	--	Kinesin-like protein [Actinidia chinensis var. chinensis] [Actinidia chinensis]	-	-	-	-	GO:0009536//plastid	-	-
MSTRG.1533	UPL6	E3 ubiquitin-protein ligase UPL6-like [Camellia sinensis]	-	-	-	-	-	-	-
MSTRG.15331	HIPP45	heavy metal-associated isoprenylated plant protein 45 [Camellia sinensis]	-	-	-	-	-	GO:0043169//cation binding	GO:0006812//cation transport
MSTRG.1534	ATJ20	chaperone protein dnaJ 20, chloroplastic-like [Camellia sinensis]	-	-	-	-	GO:0009536//plastid	GO:0005488//binding	GO:0006457//protein folding;GO:0006787//porphyrin-containing compound catabolic process;GO:0010565//regulation of cellular ketone metabolic process;GO:0051338//regulation of transferase activity
MSTRG.15342	VTC2	GDP-L-galactose phosphorylase 1-like isoform X2 [Camellia sinensis]	Metabolism;Metabolism;Metabolism	Global and overview maps;Global and overview maps;Carbohydrate metabolism	ko01100//Metabolic pathways;ko01110//Biosynthesis of secondary metabolites;ko00053//Ascorbate and aldarate metabolism	K14190;K14190;K14190	GO:0043231//intracellular membrane-bounded organelle	GO:0004645//phosphorylase activity;GO:0008905//mannose-phosphate guanylyltransferase activity;GO:0035251//UDP-glucosyltransferase activity	GO:0000302//response to reactive oxygen species;GO:0001101//response to acid chemical;GO:0006605//protein targeting;GO:0006972//hyperosmotic response;GO:0009617//response to bacterium;GO:0009694//jasmonic acid metabolic process;GO:0009755//hormone-mediated signaling pathway;GO:0019852//L-ascorbic acid metabolic process;GO:0043067//regulation of programmed cell death
MSTRG.15350	Os03g0733400	zinc finger BED domain-containing protein RICESLEEPER 1-like [Camellia sinensis]	-	-	-	-	-	-	-
MSTRG.15382	SBT1.2	subtilisin-like protease SBT1.2 [Camellia sinensis]	-	-	-	-	GO:0005576//extracellular region;GO:0044459//plasma membrane part	GO:0004175//endopeptidase activity;GO:0005515//protein binding;GO:0016628//oxidoreductase activity, acting on the CH-CH group of donors, NAD or NADP as acceptor	GO:0008283//cell proliferation;GO:0009886//post-embryonic morphogenesis;GO:0009892//negative regulation of metabolic process;GO:0019538//protein metabolic process;GO:0044710//single-organism metabolic process
MSTRG.1540	--	splicing factor 3B subunit 4-like [Camellia sinensis]	-	-	-	-	-	-	-
MSTRG.15413	PLC2	phosphoinositide phospholipase C 2-like isoform X3 [Camellia sinensis]	Metabolism;Metabolism;Environmental Information Processing	Global and overview maps;Carbohydrate metabolism;Signal transduction	ko01100//Metabolic pathways;ko00562//Inositol phosphate metabolism;ko04070//Phosphatidylinositol signaling system	K05857;K05857;K05857	GO:0016020//membrane	GO:0004629//phospholipase C activity;GO:0060089//molecular transducer activity	GO:0006629//lipid metabolic process;GO:0006928//movement of cell or subcellular component;GO:0007165//signal transduction;GO:0019321//pentose metabolic process;GO:0051640//organelle localization
MSTRG.15425	PUX4	plant UBX domain-containing protein 4-like [Camellia sinensis]	Genetic Information Processing	Folding, sorting and degradation	ko04141//Protein processing in endoplasmic reticulum	K14012	-	-	-
MSTRG.15426	--	protein MOR1-like isoform X2 [Camellia sinensis]	-	-	-	-	-	-	-
MSTRG.15429	RAPTOR1	Regulatory-associated protein of TOR 1 [Vitis vinifera]	Cellular Processes	Transport and catabolism	ko04136//Autophagy - other eukaryotes	K07204	GO:0031461//cullin-RING ubiquitin ligase complex;GO:0038201//TOR complex	GO:0005488//binding	GO:0003006//developmental process involved in reproduction;GO:0006486//protein glycosylation;GO:0007059//chromosome segregation;GO:0009790//embryo development;GO:0030154//cell differentiation;GO:0035556//intracellular signal transduction;GO:0040007//growth;GO:1902410//mitotic cytokinetic process
MSTRG.15445	KPHMT1	PREDICTED: 3-methyl-2-oxobutanoate hydroxymethyltransferase 2, mitochondrial [Pyrus x bretschneideri]	Metabolism;Metabolism;Metabolism	Global and overview maps;Global and overview maps;Metabolism of cofactors and vitamins	ko01100//Metabolic pathways;ko01110//Biosynthesis of secondary metabolites;ko00770//Pantothenate and CoA biosynthesis	K00606;K00606;K00606	GO:0009536//plastid	GO:0016742//hydroxymethyl-, formyl- and related transferase activity;GO:0046914//transition metal ion binding	GO:0009108//coenzyme biosynthetic process
MSTRG.15456	SVR1	PREDICTED: uncharacterized RNA pseudouridine synthase aq_1464 isoform X3 [Theobroma cacao]	-	-	-	-	GO:0044424//intracellular part	GO:0003676//nucleic acid binding;GO:0016866//intramolecular transferase activity	GO:0016070//RNA metabolic process
MSTRG.15480	RUS6	protein root UVB sensitive 6-like isoform X2 [Camellia sinensis]	-	-	-	-	-	-	-
MSTRG.15482	EIF4A3	Eukaryotic initiation factor 4A-III-like A [Vitis vinifera]	Genetic Information Processing;Genetic Information Processing;Genetic Information Processing	Translation;Transcription;Translation	ko03013//RNA transport;ko03040//Spliceosome;ko03015//mRNA surveillance pathway	K13025;K13025;K13025	GO:0016604//nuclear body;GO:0043232//intracellular non-membrane-bounded organelle;GO:0043234//protein complex	GO:0008135//translation factor activity, RNA binding;GO:0032550//purine ribonucleoside binding;GO:0042623//ATPase activity, coupled	GO:0003006//developmental process involved in reproduction;GO:0006396//RNA processing;GO:0006412//translation;GO:0006950//response to stress;GO:0016072//rRNA metabolic process
MSTRG.15487	--	-	-	-	-	-	-	-	-
MSTRG.15488	TOP2	beta-galactosidase 5-like [Camellia sinensis]	-	-	-	-	-	-	-
MSTRG.15490	EDM2	protein ENHANCED DOWNY MILDEW 2-like isoform X2 [Camellia sinensis]	-	-	-	-	GO:0043231//intracellular membrane-bounded organelle	GO:0001071//nucleic acid binding transcription factor activity;GO:0003677//DNA binding	GO:0009620//response to fungus;GO:0009909//regulation of flower development;GO:0031440//regulation of mRNA 3'-end processing;GO:0031935//regulation of chromatin silencing;GO:0048366//leaf development;GO:0048468//cell development;GO:0051052//regulation of DNA metabolic process;GO:0051574//positive regulation of histone H3-K9 methylation;GO:0070827//chromatin maintenance
MSTRG.15491	--	-	-	-	-	-	-	-	-
MSTRG.15492	--	E3 ubiquitin protein ligase RIN2-like [Camellia sinensis]	-	-	-	-	-	-	-
MSTRG.15494	--	ADP,ATP carrier protein 1, mitochondrial-like [Camellia sinensis]	-	-	-	-	-	-	-
MSTRG.15495	C1/C2	transcription factor TCP4-like [Camellia sinensis]	-	-	-	-	-	-	-
MSTRG.15496	--	UDP-glycosyltransferase 74E2-like, partial [Camellia sinensis]	-	-	-	-	-	-	-
MSTRG.15500	UBL5	ubiquitin-like protein 5 [Panicum miliaceum]	-	-	-	-	GO:0044424//intracellular part	-	-
MSTRG.15511	FIM3	fimbrin-5-like [Camellia sinensis]	-	-	-	-	GO:0030312//external encapsulating structure;GO:0043232//intracellular non-membrane-bounded organelle	GO:0008092//cytoskeletal protein binding;GO:0046872//metal ion binding	GO:0006928//movement of cell or subcellular component;GO:0048511//rhythmic process;GO:0051640//organelle localization
MSTRG.15537	--	probable LRR receptor-like serine/threonine-protein kinase At3g47570 [Camellia sinensis]	-	-	-	-	-	-	-
MSTRG.15538	--	hypothetical protein TEA_006946 [Camellia sinensis var. sinensis] [Camellia sinensis]	-	-	-	-	-	-	-
MSTRG.15547	--	uncharacterized protein LOC114317854 [Camellia sinensis]	-	-	-	-	-	-	-
MSTRG.15548	RAB5	ras-related protein RABF2b [Gossypium australe]	Cellular Processes;Cellular Processes	Transport and catabolism;Transport and catabolism	ko04144//Endocytosis;ko04145//Phagosome	K07889;K07889	-	-	-
MSTRG.15553	--	uncharacterized protein LOC114315781 [Camellia sinensis]	-	-	-	-	-	-	-
MSTRG.15559	RPP1A	60S acidic ribosomal protein P1-like [Camellia sinensis]	Genetic Information Processing	Translation	ko03010//Ribosome	K02942	GO:0005840//ribosome;GO:0016020//membrane;GO:0043231//intracellular membrane-bounded organelle	GO:0005198//structural molecule activity;GO:0005488//binding	GO:0010467//gene expression;GO:0034645//cellular macromolecule biosynthetic process;GO:0044238//primary metabolic process;GO:0071555//cell wall organization
MSTRG.1558	At4g24290	MACPF domain-containing protein At4g24290 [Camellia sinensis]	-	-	-	-	-	-	GO:0006952//defense response;GO:0033554//cellular response to stress
MSTRG.15580	HEN1	small RNA 2'-O-methyltransferase isoform X1 [Camellia sinensis]	-	-	-	-	GO:0043231//intracellular membrane-bounded organelle	GO:0008168//methyltransferase activity	GO:0006305//DNA alkylation;GO:0006379//mRNA cleavage;GO:0007154//cell communication;GO:0009799//specification of symmetry;GO:0009933//meristem structural organization;GO:0009943//adaxial/abaxial axis specification;GO:0009954//proximal/distal pattern formation;GO:0010051//xylem and phloem pattern formation;GO:0016571//histone methylation;GO:0030422//production of siRNA involved in RNA interference…
MSTRG.15594	ATG18B	autophagy-related protein 18b-like [Camellia sinensis]	Cellular Processes	Transport and catabolism	ko04136//Autophagy - other eukaryotes	K17908	GO:0031090//organelle membrane;GO:0043231//intracellular membrane-bounded organelle	-	GO:0008104//protein localization;GO:0044248//cellular catabolic process;GO:0051234//establishment of localization
MSTRG.15612	TSN1	ribonuclease TUDOR 1-like [Camellia sinensis]	-	-	-	-	GO:0005911//cell-cell junction;GO:0012505//endomembrane system;GO:0043231//intracellular membrane-bounded organelle;GO:0044444//cytoplasmic part	GO:0003676//nucleic acid binding;GO:0016788//hydrolase activity, acting on ester bonds	GO:0006006//glucose metabolic process;GO:0006739//NADP metabolic process;GO:0006970//response to osmotic stress;GO:0009685//gibberellin metabolic process;GO:0010038//response to metal ion;GO:0015031//protein transport;GO:0016458//gene silencing;GO:0044707//single-multicellular organism process
MSTRG.15642	--	Translation initiation factor IF-2 like [Actinidia chinensis var. chinensis] [Actinidia chinensis]	-	-	-	-	GO:0044434//chloroplast part	-	-
MSTRG.15650	--	trigger factor-like protein TIG, Chloroplastic [Camellia sinensis]	-	-	-	-	-	-	-
MSTRG.15655	--	uncharacterized protein LOC114274479 isoform X2 [Camellia sinensis]	-	-	-	-	-	-	-
MSTRG.15656	STT3B	DNA (cytosine-5)-methyltransferase DRM2-like isoform X2 [Camellia sinensis]	Metabolism;Genetic Information Processing;Metabolism;Metabolism	Global and overview maps;Folding, sorting and degradation;Glycan biosynthesis and metabolism;Glycan biosynthesis and metabolism	ko01100//Metabolic pathways;ko04141//Protein processing in endoplasmic reticulum;ko00510//N-Glycan biosynthesis;ko00513//Various types of N-glycan biosynthesis	K07151;K07151;K07151;K07151	GO:0031090//organelle membrane;GO:0031224//intrinsic component of membrane;GO:0043231//intracellular membrane-bounded organelle	GO:0004576//oligosaccharyl transferase activity	GO:0006464//cellular protein modification process;GO:0006950//response to stress
MSTRG.15673	CCH	copper transport protein ATX1 [Camellia sinensis]	-	-	-	-	GO:0016020//membrane;GO:0032991//macromolecular complex;GO:0043231//intracellular membrane-bounded organelle;GO:0044444//cytoplasmic part	GO:0000975//regulatory region DNA binding;GO:0016279//protein-lysine N-methyltransferase activity;GO:0046914//transition metal ion binding;GO:1901981//phosphatidylinositol phosphate binding	GO:0000041//transition metal ion transport;GO:0003006//developmental process involved in reproduction;GO:0006260//DNA replication;GO:0006305//DNA alkylation;GO:0007165//signal transduction;GO:0009887//organ morphogenesis;GO:0016458//gene silencing;GO:0034968//histone lysine methylation;GO:0048580//regulation of post-embryonic development
MSTRG.15674	OMT2	xanthohumol 4-O-methyltransferase-like [Camellia sinensis]	-	-	-	-	-	GO:0008171//O-methyltransferase activity	-
MSTRG.15697	--	hypothetical protein TEA_027381 [Camellia sinensis var. sinensis] [Camellia sinensis]	-	-	-	-	-	-	-
MSTRG.15698	CVA69.24	V-type H+-ATPase, partial [Daucus carota]	Metabolism;Metabolism;Cellular Processes	Global and overview maps;Energy metabolism;Transport and catabolism	ko01100//Metabolic pathways;ko00190//Oxidative phosphorylation;ko04145//Phagosome	K02145;K02145;K02145	GO:0005576//extracellular region;GO:0005773//vacuole;GO:0005911//cell-cell junction;GO:0009526//plastid envelope;GO:0030312//external encapsulating structure;GO:0031090//organelle membrane;GO:0031224//intrinsic component of membrane;GO:0033176//proton-transporting V-type ATPase complex;GO:0033177//proton-transporting two-sector ATPase complex, proton-transporting domain	GO:0015078//hydrogen ion transmembrane transporter activity;GO:0019829//cation-transporting ATPase activity;GO:0019899//enzyme binding;GO:0032550//purine ribonucleoside binding	GO:0006006//glucose metabolic process;GO:0006081//cellular aldehyde metabolic process;GO:0006090//pyruvate metabolic process;GO:0006739//NADP metabolic process;GO:0006970//response to osmotic stress;GO:0006996//organelle organization;GO:0009150//purine ribonucleotide metabolic process;GO:0010038//response to metal ion;GO:0015988//energy coupled proton transmembrane transport, against electrochemi…
MSTRG.15701	--	-	-	-	-	-	-	-	-
MSTRG.15709	--	PREDICTED: transposon [Prunus dulcis]	-	-	-	-	-	-	-
MSTRG.15710	MLO1	MLO-like protein 12 [Camellia sinensis]	-	-	-	-	GO:0016020//membrane	-	GO:0006952//defense response;GO:0009607//response to biotic stimulus;GO:0044763//single-organism cellular process;GO:0044765//single-organism transport;GO:0048513//animal organ development;GO:0071702//organic substance transport;GO:0071705//nitrogen compound transport
MSTRG.15715	ERD4	CSC1-like protein ERD4 [Ipomoea triloba]	-	-	-	-	GO:0005911//cell-cell junction;GO:0031224//intrinsic component of membrane;GO:0042170//plastid membrane	-	GO:0044765//single-organism transport
MSTRG.15716	ERD4	CSC1-like protein ERD4 [Ipomoea triloba]	-	-	-	-	GO:0005911//cell-cell junction;GO:0031224//intrinsic component of membrane;GO:0042170//plastid membrane	-	GO:0044765//single-organism transport
MSTRG.15718	TOP2	DNA topoisomerase 2-like [Camellia sinensis]	-	-	-	-	-	-	-
MSTRG.15719	--	hypothetical protein TEA_011047 [Camellia sinensis var. sinensis] [Camellia sinensis]	-	-	-	-	-	-	-
MSTRG.1572	LAX2	E3 ubiquitin protein like [Actinidia chinensis var. chinensis] [Actinidia chinensis]	-	-	-	-	-	-	-
MSTRG.15720	SBT3.9	LOW QUALITY PROTEIN: subtilisin-like protease SBT3.4 [Camellia sinensis]	-	-	-	-	-	GO:0004175//endopeptidase activity	GO:0019538//protein metabolic process
MSTRG.15724	--	-	-	-	-	-	-	-	-
MSTRG.1574	Acot13	acyl-coenzyme A thioesterase 13-like isoform X2 [Camellia sinensis]	-	-	-	-	GO:0042579//microbody	GO:0016289//CoA hydrolase activity	-
MSTRG.15752	--	L10-interacting MYB domain-containing protein-like [Camellia sinensis]	-	-	-	-	-	-	-
MSTRG.15761	--	-	-	-	-	-	-	-	-
MSTRG.15770	--	GATA transcription factor 24-like [Camellia sinensis]	-	-	-	-	-	GO:0003677//DNA binding;GO:0046914//transition metal ion binding	GO:0010468//regulation of gene expression
MSTRG.15772	Sde2	replication stress response regulator SDE2-like [Camellia sinensis]	-	-	-	-	GO:0044424//intracellular part	GO:0005488//binding	GO:0003006//developmental process involved in reproduction;GO:0006996//organelle organization;GO:0009628//response to abiotic stimulus;GO:0009791//post-embryonic development;GO:0010467//gene expression;GO:0033036//macromolecule localization;GO:0045595//regulation of cell differentiation;GO:0048507//meristem development;GO:0051704//multi-organism process;GO:0070646//protein modification by small p…
MSTRG.15776	--	GRIP and coiled-coil domain-containing protein [Actinidia chinensis var. chinensis] [Actinidia chinensis]	-	-	-	-	GO:0043231//intracellular membrane-bounded organelle	-	GO:0006950//response to stress;GO:0046474//glycerophospholipid biosynthetic process
MSTRG.15798	B3GALT13	PREDICTED: probable beta-1,3-galactosyltransferase 14 [Nicotiana tomentosiformis]	-	-	-	-	GO:0031224//intrinsic component of membrane;GO:0043231//intracellular membrane-bounded organelle	GO:0035250//UDP-galactosyltransferase activity	GO:0006464//cellular protein modification process
MSTRG.15835	LRK10	rust resistance kinase Lr10-like [Camellia sinensis]	-	-	-	-	GO:0044464//cell part	GO:0001871//pattern binding;GO:0004674//protein serine/threonine kinase activity;GO:0004713//protein tyrosine kinase activity;GO:0008092//cytoskeletal protein binding;GO:0032550//purine ribonucleoside binding	GO:0006468//protein phosphorylation
MSTRG.15850	--	uncharacterized protein LOC114298405 [Camellia sinensis]	-	-	-	-	-	-	-
MSTRG.15851	ILA	protein ILITYHIA [Camellia sinensis]	-	-	-	-	GO:0009536//plastid;GO:0043234//protein complex	-	GO:0006006//glucose metabolic process;GO:0006810//transport;GO:0006996//organelle organization;GO:0009617//response to bacterium;GO:0051603//proteolysis involved in cellular protein catabolic process
MSTRG.15854	--	ribulose bisphosphate carboxylase small chain 1, chloroplastic-like [Camellia sinensis]	-	-	-	-	-	-	-
MSTRG.15858	--	Calcium sensing receptor like [Actinidia chinensis var. chinensis] [Actinidia chinensis]	-	-	-	-	-	-	-
MSTRG.15859	KIN7O	kinesin-like protein KIN-7I, partial [Camellia sinensis]	-	-	-	-	GO:0005875//microtubule associated complex	GO:0003774//motor activity;GO:0015631//tubulin binding;GO:0032550//purine ribonucleoside binding	GO:0007017//microtubule-based process
MSTRG.15865	--	-	-	-	-	-	-	-	-
MSTRG.15874	At3g07870	F-box protein At3g07870-like [Camellia sinensis]	-	-	-	-	-	-	-
MSTRG.15876	--	F-box protein CPR1-like [Camellia sinensis]	-	-	-	-	-	-	-
MSTRG.15879	At3g07870	F-box protein CPR1-like isoform X1 [Camellia sinensis]	-	-	-	-	-	-	-
MSTRG.15922	EF_0799	LysM domain containing protein [Parasponia andersonii]	-	-	-	-	-	-	-
MSTRG.15969	--	receptor-like kinase LIP1 [Camellia sinensis]	-	-	-	-	-	-	-
MSTRG.15971	ORRM6	organelle RRM domain-containing protein 6, chloroplastic-like [Camellia sinensis]	-	-	-	-	GO:0009536//plastid	GO:0003676//nucleic acid binding	-
MSTRG.15979	--	-	-	-	-	-	-	-	-
MSTRG.15997	--	protein ALP1-like isoform X1 [Cannabis sativa]	-	-	-	-	-	-	-
MSTRG.16004	--	cysteine-rich and transmembrane domain-containing protein WIH2-like isoform X1 [Camellia sinensis]	-	-	-	-	-	-	GO:0010243//response to organonitrogen compound
MSTRG.16007	RPL11	60S ribosomal protein L11A [Hevea brasiliensis]	Genetic Information Processing	Translation	ko03010//Ribosome	K02868	GO:0015934//large ribosomal subunit;GO:0043231//intracellular membrane-bounded organelle	GO:0003723//RNA binding;GO:0005198//structural molecule activity	GO:0006259//DNA metabolic process;GO:0009451//RNA modification;GO:0010467//gene expression
MSTRG.16029	MIP3	Gamma-gliadin B-I like [Actinidia chinensis var. chinensis] [Actinidia chinensis]	-	-	-	-	GO:0009536//plastid	-	-
MSTRG.16036	At1g73230	nascent polypeptide-associated complex subunit beta-like [Camellia sinensis]	-	-	-	-	GO:0043231//intracellular membrane-bounded organelle	GO:0032550//purine ribonucleoside binding	GO:0006970//response to osmotic stress;GO:0010468//regulation of gene expression;GO:0034645//cellular macromolecule biosynthetic process;GO:0050794//regulation of cellular process
MSTRG.16041	--	peroxidase 42-like [Camellia sinensis]	Metabolism;Metabolism;Metabolism	Global and overview maps;Global and overview maps;Biosynthesis of other secondary metabolites	ko01100//Metabolic pathways;ko01110//Biosynthesis of secondary metabolites;ko00940//Phenylpropanoid biosynthesis	K00430;K00430;K00430	-	GO:0005488//binding	GO:0006950//response to stress;GO:0043436//oxoacid metabolic process;GO:0044272//sulfur compound biosynthetic process;GO:0044711//single-organism biosynthetic process;GO:0044765//single-organism transport;GO:1901576//organic substance biosynthetic process
MSTRG.16047	--	LIM and calponiny domains-containing protein [Actinidia chinensis var. chinensis] [Actinidia chinensis]	-	-	-	-	-	-	-
MSTRG.16048	RCOM_1174750	CASP-like protein 1C1 [Camellia sinensis]	-	-	-	-	GO:0031224//intrinsic component of membrane	-	-
MSTRG.16055	--	-	-	-	-	-	-	-	-
MSTRG.16060	--	-	-	-	-	-	-	-	-
MSTRG.16062	At4g39670	protein XRI1-like isoform X2 [Camellia sinensis]	-	-	-	-	GO:0043231//intracellular membrane-bounded organelle	GO:0005319//lipid transporter activity;GO:0008289//lipid binding;GO:0016772//transferase activity, transferring phosphorus-containing groups;GO:0097367//carbohydrate derivative binding	GO:0001101//response to acid chemical;GO:0006605//protein targeting;GO:0006812//cation transport;GO:0006869//lipid transport;GO:0006952//defense response;GO:0009408//response to heat;GO:0009620//response to fungus;GO:0009696//salicylic acid metabolic process;GO:0009755//hormone-mediated signaling pathway;GO:0010243//response to organonitrogen compound;GO:0033554//cellular response to stress;GO:00…
MSTRG.16063	--	protein XRI1-like isoform X3 [Camellia sinensis]	-	-	-	-	GO:0043231//intracellular membrane-bounded organelle	GO:0005488//binding	GO:0006281//DNA repair;GO:0006355//regulation of transcription, DNA-templated;GO:0007126//meiotic nuclear division;GO:0010212//response to ionizing radiation;GO:0048229//gametophyte development
MSTRG.16071	ATHB-15	homeobox-leucine zipper protein ATHB-15-like isoform X1 [Camellia sinensis]	-	-	-	-	GO:0043231//intracellular membrane-bounded organelle	GO:0001071//nucleic acid binding transcription factor activity;GO:0003677//DNA binding	GO:0000904//cell morphogenesis involved in differentiation;GO:0007015//actin filament organization;GO:0007059//chromosome segregation;GO:0009267//cellular response to starvation;GO:0009725//response to hormone;GO:0009799//specification of symmetry;GO:0009887//organ morphogenesis;GO:0009933//meristem structural organization;GO:0009943//adaxial/abaxial axis specification;GO:0009953//dorsal/ventral …
MSTRG.16075	--	hypothetical protein glysoja_025781 [Glycine soja]	-	-	-	-	-	-	-
MSTRG.16116	--	uncharacterized protein LOC114306227 isoform X2 [Camellia sinensis]	-	-	-	-	-	-	-
MSTRG.16150	--	leucine-rich repeat extensin-like protein 3 [Camellia sinensis]	-	-	-	-	-	-	-
MSTRG.16157	ABCC3	ABC transporter C family member 3-like isoform X2 [Camellia sinensis]	-	-	-	-	GO:0031224//intrinsic component of membrane	GO:0015405//P-P-bond-hydrolysis-driven transmembrane transporter activity;GO:0017111//nucleoside-triphosphatase activity;GO:0032550//purine ribonucleoside binding	GO:0044763//single-organism cellular process;GO:0044765//single-organism transport
MSTRG.16159	RPN5A	26S proteasome non-ATPase regulatory subunit 12-like A [Vitis vinifera]	Genetic Information Processing	Folding, sorting and degradation	ko03050//Proteasome	K03035	GO:0005838//proteasome regulatory particle;GO:0005911//cell-cell junction;GO:0043231//intracellular membrane-bounded organelle;GO:0044444//cytoplasmic part	-	GO:0000338//protein deneddylation;GO:0001558//regulation of cell growth;GO:0003006//developmental process involved in reproduction;GO:0006006//glucose metabolic process;GO:0006090//pyruvate metabolic process;GO:0006511//ubiquitin-dependent protein catabolic process;GO:0006970//response to osmotic stress;GO:0009062//fatty acid catabolic process;GO:0009404//toxin metabolic process;GO:0009639//respo…
MSTRG.16163	At1g54290	protein translation factor SUI1 homolog 2 [Camellia sinensis]	Genetic Information Processing	Translation	ko03013//RNA transport	K03113	GO:0044424//intracellular part	GO:0008135//translation factor activity, RNA binding	GO:0006412//translation;GO:0010608//posttranscriptional regulation of gene expression;GO:0016192//vesicle-mediated transport;GO:0061024//membrane organization
MSTRG.16164	CPC	MYB-like transcription factor ETC1 isoform X1 [Camellia sinensis]	-	-	-	-	GO:0043231//intracellular membrane-bounded organelle	GO:0001071//nucleic acid binding transcription factor activity;GO:0003676//nucleic acid binding	GO:0001101//response to acid chemical;GO:0010061//regulation of trichoblast fate specification;GO:0010454//negative regulation of cell fate commitment;GO:0010468//regulation of gene expression;GO:0030855//epithelial cell differentiation;GO:0034645//cellular macromolecule biosynthetic process;GO:0048468//cell development
MSTRG.16168	VUP1	Methyltransferase-like protein [Actinidia chinensis var. chinensis] [Actinidia chinensis]	-	-	-	-	-	-	GO:0044699//single-organism process
MSTRG.16178	--	disease resistance protein At4g27190-like [Camellia sinensis]	-	-	-	-	-	-	-
MSTRG.16180	RE2	Retrovirus-related Pol polyprotein from transposon TNT 1-94 [Vitis vinifera]	-	-	-	-	-	-	-
MSTRG.16187	ATG8D	autophagy-related protein 8B-like [Prosopis alba]	Cellular Processes	Transport and catabolism	ko04136//Autophagy - other eukaryotes	K08341	GO:0005774//vacuolar membrane;GO:0009536//plastid;GO:0015630//microtubule cytoskeleton;GO:0030659//cytoplasmic vesicle membrane	GO:0008641//small protein activating enzyme activity;GO:0015631//tubulin binding;GO:0016740//transferase activity;GO:0019783//ubiquitin-like protein-specific protease activity	GO:0006281//DNA repair;GO:0008104//protein localization;GO:0009408//response to heat;GO:0009620//response to fungus;GO:0019538//protein metabolic process;GO:0044248//cellular catabolic process;GO:0046474//glycerophospholipid biosynthetic process;GO:0051234//establishment of localization
MSTRG.16190	--	-	-	-	-	-	-	-	-
MSTRG.16199	CAPH	condensin complex subunit 2-like [Camellia sinensis]	-	-	-	-	GO:0000793//condensed chromosome	-	GO:0000280//nuclear division;GO:0006305//DNA alkylation;GO:0006342//chromatin silencing;GO:0007017//microtubule-based process;GO:0019932//second-messenger-mediated signaling;GO:0034968//histone lysine methylation;GO:0048580//regulation of post-embryonic development;GO:0051052//regulation of DNA metabolic process;GO:1901990//regulation of mitotic cell cycle phase transition;GO:1902410//mitotic cyt…
MSTRG.1624	--	-	-	-	-	-	-	-	-
MSTRG.16267	CPR1	F-box protein CPR1-like [Camellia sinensis]	-	-	-	-	-	-	-
MSTRG.16284	NOI4	protein NOI4-like isoform X2 [Camellia sinensis]	-	-	-	-	GO:0005911//cell-cell junction	-	-
MSTRG.16306	--	-	-	-	-	-	-	-	-
MSTRG.16324	AAP5	probable amino acid permease 7 isoform X2 [Camellia sinensis]	-	-	-	-	-	-	-
MSTRG.16325	--	probable amino acid permease 7 isoform X1 [Camellia sinensis]	-	-	-	-	GO:0031224//intrinsic component of membrane	GO:0015291//secondary active transmembrane transporter activity	GO:0044763//single-organism cellular process;GO:0046942//carboxylic acid transport
MSTRG.16336	NRPB12	PREDICTED: DNA-directed RNA polymerases II, IV and V subunit 12 [Vitis vinifera]	Genetic Information Processing	Transcription	ko03020//RNA polymerase	K03009	-	-	-
MSTRG.16381	--	hypothetical protein TEA_012573 [Camellia sinensis var. sinensis] [Camellia sinensis]	-	-	-	-	-	-	-
MSTRG.16409	FAR1	Protein FAR1-RELATED SEQUENCE like [Actinidia chinensis var. chinensis] [Actinidia chinensis]	-	-	-	-	-	GO:0043169//cation binding	GO:0009639//response to red or far red light;GO:0044763//single-organism cellular process;GO:0048518//positive regulation of biological process;GO:0050794//regulation of cellular process;GO:0051716//cellular response to stimulus;GO:0070647//protein modification by small protein conjugation or removal;GO:0090304//nucleic acid metabolic process
MSTRG.16414	PMA4	plasma membrane ATPase 4-like [Camellia sinensis]	Metabolism;Metabolism	Global and overview maps;Energy metabolism	ko01100//Metabolic pathways;ko00190//Oxidative phosphorylation	K01535;K01535	GO:0031224//intrinsic component of membrane	GO:0008324//cation transmembrane transporter activity;GO:0015662//ATPase activity, coupled to transmembrane movement of ions, phosphorylative mechanism;GO:0032550//purine ribonucleoside binding;GO:0043169//cation binding	GO:0009152//purine ribonucleotide biosynthetic process;GO:0015992//proton transport
MSTRG.16431	--	PREDICTED: transmembrane [Prunus dulcis]	-	-	-	-	GO:0043231//intracellular membrane-bounded organelle	-	-
MSTRG.16463	Os07g0631100	transcription elongation factor 1 homolog [Camellia sinensis]	-	-	-	-	GO:0043231//intracellular membrane-bounded organelle	GO:0043169//cation binding	GO:0010468//regulation of gene expression;GO:0034645//cellular macromolecule biosynthetic process
MSTRG.16493	COX17-1	cytochrome c oxidase copper chaperone 1 [Camellia sinensis]	Metabolism;Metabolism	Global and overview maps;Energy metabolism	ko01100//Metabolic pathways;ko00190//Oxidative phosphorylation	K02260;K02260	GO:0009536//plastid;GO:0031970//organelle envelope lumen	GO:0005507//copper ion binding	GO:0000041//transition metal ion transport;GO:0006605//protein targeting;GO:0010038//response to metal ion;GO:0051707//response to other organism
MSTRG.16494	pKIWI503	metallothionein-like protein type 3 [Camellia sinensis]	-	-	-	-	-	GO:0046914//transition metal ion binding	GO:0006605//protein targeting;GO:0006970//response to osmotic stress;GO:0007275//multicellular organism development;GO:0009653//anatomical structure morphogenesis;GO:0009746//response to hexose;GO:0009891//positive regulation of biosynthetic process;GO:0010038//response to metal ion;GO:0032535//regulation of cellular component size;GO:0042044//fluid transport;GO:0043067//regulation of programmed …
MSTRG.16503	--	Winged helix-turn-helix DNA-binding domain containing protein [Trema orientale]	-	-	-	-	-	-	-
MSTRG.16515	--	serine/threonine-protein kinase CTR1 isoform X2 [Populus trichocarpa]	-	-	-	-	-	-	-
MSTRG.16524	--	Protein anachronism like [Actinidia chinensis var. chinensis] [Actinidia chinensis]	-	-	-	-	-	GO:0003824//catalytic activity	GO:0009799//specification of symmetry;GO:0009933//meristem structural organization;GO:0009943//adaxial/abaxial axis specification;GO:0048509//regulation of meristem development
MSTRG.16539	--	Translation initiation factor IF-2 like [Actinidia chinensis var. chinensis] [Actinidia chinensis]	-	-	-	-	-	-	-
MSTRG.1654	--	L10-interacting MYB domain-containing protein-like [Camellia sinensis]	-	-	-	-	-	-	-
MSTRG.16544	--	Stress response protein [Actinidia chinensis var. chinensis] [Actinidia chinensis]	-	-	-	-	-	-	-
MSTRG.16548	--	-	-	-	-	-	-	-	-
MSTRG.1656	--	uncharacterized aarF domain-containing protein kinase 1-like [Quercus suber]	-	-	-	-	GO:0009536//plastid;GO:0016020//membrane	GO:0016772//transferase activity, transferring phosphorus-containing groups;GO:0032550//purine ribonucleoside binding	GO:0006464//cellular protein modification process;GO:0006796//phosphate-containing compound metabolic process;GO:0009451//RNA modification;GO:0045491//xylan metabolic process
MSTRG.16567	--	hypothetical protein TEA_026790 [Camellia sinensis var. sinensis] [Camellia sinensis]	-	-	-	-	-	-	-
MSTRG.16580	--	G-type lectin S-receptor-like serine/threonine-protein kinase At4g27290 [Camellia sinensis]	-	-	-	-	-	-	-
MSTRG.1662	--	allantoinase-like [Camellia sinensis]	-	-	-	-	-	-	-
MSTRG.16649	FAX5	protein FATTY ACID EXPORT 5-like [Camellia sinensis]	-	-	-	-	GO:0009528//plastid inner membrane;GO:0031224//intrinsic component of membrane	-	GO:0006605//protein targeting;GO:0007165//signal transduction;GO:0009620//response to fungus;GO:0009891//positive regulation of biosynthetic process;GO:0010243//response to organonitrogen compound;GO:0033554//cellular response to stress;GO:0043067//regulation of programmed cell death;GO:0045087//innate immune response;GO:0098542//defense response to other organism
MSTRG.16659	--	myosin-1-like isoform X2 [Camellia sinensis]	-	-	-	-	-	-	-
MSTRG.16663	--	probable E3 ubiquitin-protein ligase bre1 [Camellia sinensis]	-	-	-	-	-	-	-
MSTRG.16681	--	Pleckstriny domain-containing family N member 1 like [Actinidia chinensis var. chinensis] [Actinidia chinensis]	Genetic Information Processing	Folding, sorting and degradation	ko04141//Protein processing in endoplasmic reticulum	K14009	GO:0005911//cell-cell junction;GO:0009536//plastid;GO:0031090//organelle membrane	-	-
MSTRG.16684	TFT1	ribulose bisphosphate carboxylase small chain 1, chloroplastic-like [Camellia sinensis]	-	-	-	-	GO:0005618//cell wall;GO:0009526//plastid envelope;GO:0016020//membrane	GO:0016817//hydrolase activity, acting on acid anhydrides;GO:0051219//phosphoprotein binding	GO:0006006//glucose metabolic process;GO:0006090//pyruvate metabolic process;GO:0006796//phosphate-containing compound metabolic process;GO:0006970//response to osmotic stress;GO:0008104//protein localization;GO:0009404//toxin metabolic process;GO:0009617//response to bacterium;GO:0009685//gibberellin metabolic process;GO:0010038//response to metal ion;GO:0010468//regulation of gene expression;GO…
MSTRG.16687	XA21	receptor kinase-like protein Xa21 isoform X1 [Camellia sinensis]	-	-	-	-	-	GO:0016301//kinase activity	GO:0008152//metabolic process
MSTRG.16696	--	uncharacterized protein LOC114271250 [Camellia sinensis]	-	-	-	-	-	-	-
MSTRG.16701	MPC4	Mitochondrial pyruvate carrier like [Actinidia chinensis var. chinensis] [Actinidia chinensis]	-	-	-	-	GO:0019866//organelle inner membrane;GO:0031224//intrinsic component of membrane;GO:0043231//intracellular membrane-bounded organelle;GO:0044444//cytoplasmic part	-	GO:0006090//pyruvate metabolic process;GO:0006605//protein targeting;GO:0006839//mitochondrial transport;GO:0010038//response to metal ion;GO:0045333//cellular respiration
MSTRG.16713	VHA-e2	V-type proton ATPase subunit e2-like [Camellia sinensis]	Metabolism;Metabolism;Cellular Processes	Global and overview maps;Energy metabolism;Transport and catabolism	ko01100//Metabolic pathways;ko00190//Oxidative phosphorylation;ko04145//Phagosome	K02153;K02153;K02153	-	-	-
MSTRG.16718	GDI1	rho GDP-dissociation inhibitor 1-like [Camellia sinensis]	-	-	-	-	GO:0044424//intracellular part	GO:0005092//GDP-dissociation inhibitor activity;GO:0005488//binding;GO:0008047//enzyme activator activity	GO:0009826//unidimensional cell growth;GO:0010015//root morphogenesis;GO:0030036//actin cytoskeleton organization;GO:0043087//regulation of GTPase activity
MSTRG.16737	--	-	-	-	-	-	-	-	-
MSTRG.16753	KIN5B	kinesin-like protein KIN-5B isoform X2 [Camellia sinensis]	-	-	-	-	GO:0012505//endomembrane system;GO:0016020//membrane;GO:0043231//intracellular membrane-bounded organelle;GO:0044444//cytoplasmic part;GO:0044446//intracellular organelle part	-	-
MSTRG.16763	--	vegetative cell wall protein gp1-like [Ziziphus jujuba]	-	-	-	-	-	-	-
MSTRG.16764	--	-	-	-	-	-	-	-	-
MSTRG.16795	RPL28	E3 ubiquitin-protein ligase TRAIP-like [Coffea arabica]	-	-	-	-	GO:0030529//intracellular ribonucleoprotein complex	GO:0046914//transition metal ion binding	GO:0010467//gene expression
MSTRG.16806	SMD1B	small nuclear ribonucleoprotein SmD1b [Camellia sinensis]	Genetic Information Processing	Transcription	ko03040//Spliceosome	K11087	GO:0030529//intracellular ribonucleoprotein complex;GO:0031090//organelle membrane;GO:0043231//intracellular membrane-bounded organelle;GO:0043232//intracellular non-membrane-bounded organelle;GO:0044423//virion part;GO:0044444//cytoplasmic part	-	GO:0000338//protein deneddylation;GO:0006605//protein targeting;GO:0009451//RNA modification;GO:0009639//response to red or far red light
MSTRG.16833	--	NAC domain-containing protein 21/22 [Camellia sinensis]	-	-	-	-	-	-	GO:0007275//multicellular organism development;GO:0010467//gene expression;GO:0034645//cellular macromolecule biosynthetic process;GO:0050789//regulation of biological process
MSTRG.16837	--	transcription factor bHLH51-like [Pyrus ussuriensis x Pyrus communis]	-	-	-	-	-	-	-
MSTRG.16878	--	-	-	-	-	-	-	-	-
MSTRG.16891	--	rho-associated protein kinase 2-like isoform X2 [Camellia sinensis]	-	-	-	-	-	-	-
MSTRG.16899	--	PKS-NRPS hybrid synthetase CHGG_01239-like [Camellia sinensis]	-	-	-	-	-	-	-
MSTRG.16945	--	-	-	-	-	-	-	-	-
MSTRG.16953	ORP3C	oxysterol-binding protein-related protein 3C-like [Camellia sinensis]	-	-	-	-	GO:0043231//intracellular membrane-bounded organelle;GO:0044444//cytoplasmic part	GO:0032934//sterol binding	GO:0000302//response to reactive oxygen species;GO:0006629//lipid metabolic process;GO:0006952//defense response;GO:0007165//signal transduction;GO:0009072//aromatic amino acid family metabolic process;GO:0009566//fertilization;GO:0009608//response to symbiont;GO:0009642//response to light intensity;GO:0009696//salicylic acid metabolic process;GO:0016482//cytoplasmic transport;GO:0044765//single-…
MSTRG.16957	--	NADH-ubiquinone oxidoreductase chain 5 [Gossypium arboreum]	-	-	-	-	GO:0043231//intracellular membrane-bounded organelle	-	GO:0046474//glycerophospholipid biosynthetic process
MSTRG.16959	--	Serine/arginine repetitive matrix protein [Actinidia chinensis var. chinensis] [Actinidia chinensis]	-	-	-	-	GO:0009536//plastid	-	-
MSTRG.16965	--	-	-	-	-	-	-	-	-
MSTRG.16969	ROPGAP7	rho GTPase-activating protein 7-like [Camellia sinensis]	-	-	-	-	GO:0044464//cell part	-	GO:0043087//regulation of GTPase activity
MSTRG.1697	--	Mitochondrial import inner membrane translocase [Actinidia chinensis var. chinensis] [Actinidia chinensis]	-	-	-	-	GO:0043231//intracellular membrane-bounded organelle	-	-
MSTRG.16982	--	hypothetical protein TEA_021894 [Camellia sinensis var. sinensis] [Camellia sinensis]	-	-	-	-	-	-	-
MSTRG.17003	EPF2	protein EPIDERMAL PATTERNING FACTOR 2-like [Camellia sinensis]	Environmental Information Processing	Signal transduction	ko04016//MAPK signaling pathway - plant	K20729	-	-	GO:0009653//anatomical structure morphogenesis;GO:0010374//stomatal complex development;GO:0030154//cell differentiation
MSTRG.17017	KIN4C	kinesin-like protein KIN-4C [Camellia sinensis]	-	-	-	-	GO:0005875//microtubule associated complex;GO:0005911//cell-cell junction	GO:0003774//motor activity;GO:0015631//tubulin binding;GO:0032550//purine ribonucleoside binding	GO:0007017//microtubule-based process;GO:1902410//mitotic cytokinetic process
MSTRG.17018	--	protein SMG9-like [Camellia sinensis]	-	-	-	-	-	-	-
MSTRG.17034	UTR7	UDP-galactose/UDP-glucose transporter 7-like, partial [Camellia sinensis]	-	-	-	-	GO:0031224//intrinsic component of membrane;GO:0043231//intracellular membrane-bounded organelle	GO:0008514//organic anion transmembrane transporter activity;GO:0015165//pyrimidine nucleotide-sugar transmembrane transporter activity	GO:0015785//UDP-galactose transport;GO:0048468//cell development;GO:0048528//post-embryonic root development
MSTRG.17044	GASA1	gibberellin-regulated protein 1-like [Camellia sinensis]	-	-	-	-	GO:0005618//cell wall	-	GO:0005976//polysaccharide metabolic process;GO:0006568//tryptophan metabolic process;GO:0009683//indoleacetic acid metabolic process;GO:0009739//response to gibberellin;GO:0009826//unidimensional cell growth;GO:0043479//pigment accumulation in tissues in response to UV light;GO:0045229//external encapsulating structure organization;GO:0048588//developmental cell growth
MSTRG.17054	--	Transcription elongation factor spt5 like [Actinidia chinensis var. chinensis] [Actinidia chinensis]	-	-	-	-	-	-	-
MSTRG.17067	Os03g0268000	serine/threonine-protein phosphatase PP1-like isoform X1 [Camellia sinensis]	Genetic Information Processing	Translation	ko03015//mRNA surveillance pathway	K06269	GO:0008287//protein serine/threonine phosphatase complex	GO:0004721//phosphoprotein phosphatase activity;GO:0043169//cation binding	GO:0006498//N-terminal protein lipidation;GO:0006796//phosphate-containing compound metabolic process
MSTRG.17069	--	Mitochondrial [Gossypium australe]	-	-	-	-	-	-	-
MSTRG.17082	PME25	PREDICTED: probable pectinesterase/pectinesterase inhibitor 25, partial [Brassica oleracea var. oleracea] [Brassica oleracea]	Metabolism;Metabolism	Global and overview maps;Carbohydrate metabolism	ko01100//Metabolic pathways;ko00040//Pentose and glucuronate interconversions	K01051;K01051	GO:0005618//cell wall	GO:0017111//nucleoside-triphosphatase activity;GO:0030234//enzyme regulator activity;GO:0032550//purine ribonucleoside binding;GO:0052689//carboxylic ester hydrolase activity	GO:0000272//polysaccharide catabolic process;GO:0006694//steroid biosynthetic process;GO:0009892//negative regulation of metabolic process;GO:0071555//cell wall organization
MSTRG.17083	UBP6	calcium-transporting ATPase, endoplasmic reticulum-type-like isoform X1 [Camellia sinensis]	-	-	-	-	-	-	-
MSTRG.17108	SDC1	serine decarboxylase 1-like [Camellia sinensis]	Metabolism;Metabolism;Metabolism	Global and overview maps;Global and overview maps;Amino acid metabolism	ko01100//Metabolic pathways;ko01110//Biosynthesis of secondary metabolites;ko00340//Histidine metabolism	K01590;K01590;K01590	GO:0016020//membrane;GO:0044444//cytoplasmic part	GO:0016831//carboxy-lyase activity;GO:0043168//anion binding	GO:0003006//developmental process involved in reproduction;GO:0034308//primary alcohol metabolic process;GO:0043436//oxoacid metabolic process
MSTRG.17119	--	-	-	-	-	-	-	-	-
MSTRG.17120	--	L10-interacting MYB domain-containing protein-like isoform X2 [Camellia sinensis]	-	-	-	-	-	-	-
MSTRG.17135	--	-	-	-	-	-	-	-	-
MSTRG.17145	--	protein TRM32-like [Camellia sinensis]	-	-	-	-	-	-	-
MSTRG.17146	--	-	-	-	-	-	-	-	-
MSTRG.17147	--	-	-	-	-	-	-	-	-
MSTRG.17148	--	uncharacterized protein LOC114322285 [Camellia sinensis]	-	-	-	-	-	-	-
MSTRG.17149	At2g46620	AAA-ATPase At2g46620-like [Camellia sinensis]	-	-	-	-	-	GO:0016462//pyrophosphatase activity;GO:0032550//purine ribonucleoside binding	GO:0009692//ethylene metabolic process
MSTRG.17151	--	TRAF3-interacting protein like [Actinidia chinensis var. chinensis] [Actinidia chinensis]	-	-	-	-	-	-	-
MSTRG.17152	--	uncharacterized protein LOC114322285 [Camellia sinensis]	-	-	-	-	-	-	-
MSTRG.17153	--	-	-	-	-	-	-	-	-
MSTRG.17154	--	-	-	-	-	-	-	-	-
MSTRG.17156	--	peptidyl-prolyl cis-trans isomerase FKBP43-like [Camellia sinensis]	-	-	-	-	-	-	-
MSTRG.17174	--	Lipoyl synthase [Actinidia chinensis var. chinensis] [Actinidia chinensis]	-	-	-	-	-	-	GO:0010468//regulation of gene expression
MSTRG.17177	--	FT-interacting protein [Actinidia chinensis var. chinensis] [Actinidia chinensis]	-	-	-	-	-	-	-
MSTRG.17187	--	formin-like protein 3 [Camellia sinensis]	-	-	-	-	-	-	-
MSTRG.17206	--	hypothetical protein TEA_026663 [Camellia sinensis var. sinensis] [Camellia sinensis]	-	-	-	-	-	-	-
MSTRG.17233	EXLB1	expansin-like B1 [Camellia sinensis]	-	-	-	-	-	-	GO:0000003//reproduction
MSTRG.17242	--	-	-	-	-	-	-	-	-
MSTRG.1725	PIN1	peptidyl-prolyl cis-trans isomerase Pin1 [Camellia sinensis]	-	-	-	-	GO:0005911//cell-cell junction;GO:0016020//membrane;GO:0030529//intracellular ribonucleoprotein complex;GO:0043231//intracellular membrane-bounded organelle;GO:0044444//cytoplasmic part	GO:0003723//RNA binding;GO:0005198//structural molecule activity;GO:0016859//cis-trans isomerase activity	GO:0006006//glucose metabolic process;GO:0006090//pyruvate metabolic process;GO:0006970//response to osmotic stress;GO:0006996//organelle organization;GO:0007049//cell cycle;GO:0010038//response to metal ion;GO:0010467//gene expression;GO:0018208//peptidyl-proline modification;GO:0019941//modification-dependent protein catabolic process;GO:0035966//response to topologically incorrect protein;GO:0…
MSTRG.17251	--	Uracil phosphoribosyltransferase [Actinidia chinensis var. chinensis] [Actinidia chinensis]	Metabolism;Metabolism	Global and overview maps;Nucleotide metabolism	ko01100//Metabolic pathways;ko00240//Pyrimidine metabolism	K00876;K00876	-	GO:0016740//transferase activity	GO:0006796//phosphate-containing compound metabolic process
MSTRG.17254	--	LOW QUALITY PROTEIN: probable LRR receptor-like serine/threonine-protein kinase At3g47570 [Camellia sinensis]	-	-	-	-	-	-	-
MSTRG.17265	--	Transposase, Tnp1/En/Spm-like protein [Cynara cardunculus var. scolymus] [Cynara cardunculus]	-	-	-	-	-	-	-
MSTRG.17273	SCPL17	serine carboxypeptidase-like 11 isoform X2 [Camellia sinensis]	-	-	-	-	-	GO:0004180//carboxypeptidase activity;GO:0016740//transferase activity	GO:0019538//protein metabolic process
MSTRG.17274	SCPL17	R-linalool synthase QH5, chloroplastic-like [Camellia sinensis]	-	-	-	-	-	-	-
MSTRG.17284	CYCL	cytochrome c1-2, heme protein, mitochondrial-like [Camellia sinensis]	Metabolism;Metabolism	Global and overview maps;Energy metabolism	ko01100//Metabolic pathways;ko00190//Oxidative phosphorylation	K00413;K00413	GO:0019866//organelle inner membrane;GO:0031224//intrinsic component of membrane;GO:0044455//mitochondrial membrane part	GO:0003824//catalytic activity;GO:0009055//electron carrier activity;GO:0046906//tetrapyrrole binding;GO:0046914//transition metal ion binding	GO:0006090//pyruvate metabolic process;GO:0006739//NADP metabolic process;GO:0006771//riboflavin metabolic process;GO:0006970//response to osmotic stress;GO:0010038//response to metal ion;GO:0019941//modification-dependent protein catabolic process;GO:0035966//response to topologically incorrect protein;GO:0043094//cellular metabolic compound salvage;GO:0043248//proteasome assembly;GO:0045333//ce…
MSTRG.17295	--	protein OSB1, mitochondrial-like [Camellia sinensis]	-	-	-	-	-	-	-
MSTRG.17296	--	-	-	-	-	-	-	-	-
MSTRG.17299	--	succinate dehydrogenase subunit 5, mitochondrial-like [Camellia sinensis]	-	-	-	-	-	-	-
MSTRG.17300	--	succinate dehydrogenase subunit 5, mitochondrial-like [Camellia sinensis]	-	-	-	-	-	-	-
MSTRG.17304	--	ras-related protein RIC1-like isoform X12 [Camellia sinensis]	-	-	-	-	-	-	-
MSTRG.17320	--	DNA topoisomerase 3-alpha-like [Camellia sinensis]	-	-	-	-	-	-	-
MSTRG.17333	--	-	-	-	-	-	-	-	-
MSTRG.17334	DTC	mitochondrial dicarboxylate/tricarboxylate transporter DTC [Camellia sinensis]	-	-	-	-	GO:0005911//cell-cell junction;GO:0009526//plastid envelope;GO:0019866//organelle inner membrane;GO:0030312//external encapsulating structure;GO:0031224//intrinsic component of membrane	GO:0046943//carboxylic acid transmembrane transporter activity	GO:0006006//glucose metabolic process;GO:0006090//pyruvate metabolic process;GO:0006842//tricarboxylic acid transport;GO:0010038//response to metal ion;GO:0045333//cellular respiration;GO:1902582//single-organism intracellular transport
MSTRG.1736	CSA	PREDICTED: probable phospholipid hydroperoxide glutathione peroxidase [Vitis vinifera]	Metabolism;Metabolism;Metabolism	Global and overview maps;Metabolism of other amino acids;Lipid metabolism	ko01100//Metabolic pathways;ko00480//Glutathione metabolism;ko00590//Arachidonic acid metabolism	K00432;K00432;K00432	GO:0005576//extracellular region;GO:0009536//plastid;GO:0016020//membrane	GO:0004601//peroxidase activity	GO:0006325//chromatin organization;GO:0006950//response to stress;GO:0009404//toxin metabolic process;GO:0048511//rhythmic process
MSTRG.17371	--	-	-	-	-	-	-	-	-
MSTRG.17380	--	alpha/beta hydrolase domain-containing protein 17B-like [Solanum pennellii]	-	-	-	-	-	-	-
MSTRG.17409	--	protein bfr2-like [Camellia sinensis]	-	-	-	-	-	-	-
MSTRG.17424	DPH2	2-(3-amino-3-carboxypropyl)histidine synthase subunit 2-like [Camellia sinensis]	-	-	-	-	GO:0044424//intracellular part	-	GO:0006812//cation transport;GO:0017182//peptidyl-diphthamide metabolic process;GO:0046942//carboxylic acid transport
MSTRG.1743	--	-	-	-	-	-	-	-	-
MSTRG.17434	Os03g0733400	zinc finger BED domain-containing protein RICESLEEPER 2-like [Camellia sinensis]	-	-	-	-	-	-	-
MSTRG.17442	RE1	Retrovirus-related Pol polyprotein from transposon TNT 1-94 [Dendrobium catenatum]	-	-	-	-	-	-	-
MSTRG.17445	--	-	-	-	-	-	-	-	-
MSTRG.17446	--	-	-	-	-	-	-	-	-
MSTRG.17457	--	-	-	-	-	-	-	-	-
MSTRG.17460	--	uncharacterized protein LOC114310444 [Camellia sinensis]	-	-	-	-	-	-	-
MSTRG.17465	HEN1	small RNA 2'-O-methyltransferase isoform X1 [Camellia sinensis]	-	-	-	-	GO:0043231//intracellular membrane-bounded organelle	GO:0005488//binding;GO:0008168//methyltransferase activity	GO:0006305//DNA alkylation;GO:0006379//mRNA cleavage;GO:0007154//cell communication;GO:0009799//specification of symmetry;GO:0009933//meristem structural organization;GO:0009943//adaxial/abaxial axis specification;GO:0009954//proximal/distal pattern formation;GO:0010051//xylem and phloem pattern formation;GO:0016571//histone methylation;GO:0030422//production of siRNA involved in RNA interference…
MSTRG.17482	PDR1	pleiotropic drug resistance protein 1-like [Camellia sinensis]	-	-	-	-	GO:0031224//intrinsic component of membrane	GO:0015604//organic phosphonate transmembrane transporter activity;GO:0032550//purine ribonucleoside binding;GO:0042626//ATPase activity, coupled to transmembrane movement of substances	GO:0006605//protein targeting;GO:0006952//defense response;GO:0006972//hyperosmotic response;GO:0009617//response to bacterium;GO:0009620//response to fungus;GO:0009696//salicylic acid metabolic process;GO:0009755//hormone-mediated signaling pathway;GO:0009863//salicylic acid mediated signaling pathway;GO:0010243//response to organonitrogen compound;GO:0015718//monocarboxylic acid transport;GO:00…
MSTRG.17489	--	TRNA/rRNA methyltransferase, SpoU protein [Actinidia chinensis var. chinensis] [Actinidia chinensis]	-	-	-	-	-	GO:0008168//methyltransferase activity	GO:0008152//metabolic process
MSTRG.17494	--	GBF-interacting protein 1-like isoform X3 [Camellia sinensis]	-	-	-	-	-	-	-
MSTRG.17498	--	-	-	-	-	-	-	-	-
MSTRG.17499	--	probable LRR receptor-like serine/threonine-protein kinase At1g07650 isoform X1 [Camellia sinensis]	-	-	-	-	-	GO:0004672//protein kinase activity	GO:0016310//phosphorylation
MSTRG.17535	VPS18	vacuolar sorting protein 18-like [Papaver somniferum]	-	-	-	-	-	GO:0004672//protein kinase activity;GO:0032550//purine ribonucleoside binding;GO:0046914//transition metal ion binding	GO:0006464//cellular protein modification process;GO:0015031//protein transport
MSTRG.17541	--	ATG8-interacting protein 2-like [Gossypium australe]	-	-	-	-	-	-	-
MSTRG.1755	--	Retrovirus-related Pol polyprotein from transposon 17.6 [Vitis vinifera]	-	-	-	-	-	-	-
MSTRG.17562	--	L10-interacting MYB domain-containing protein-like [Camellia sinensis]	-	-	-	-	-	-	-
MSTRG.17600	SGT1	protein SGT1 homolog A-like isoform X4 [Camellia sinensis]	Organismal Systems	Environmental adaptation	ko04626//Plant-pathogen interaction	K12795	GO:0031461//cullin-RING ubiquitin ligase complex;GO:0043231//intracellular membrane-bounded organelle;GO:0044444//cytoplasmic part	GO:0005488//binding	GO:0006605//protein targeting;GO:0009617//response to bacterium;GO:0009696//salicylic acid metabolic process;GO:0009755//hormone-mediated signaling pathway;GO:0009817//defense response to fungus, incompatible interaction;GO:0009863//salicylic acid mediated signaling pathway;GO:0010029//regulation of seed germination;GO:0010243//response to organonitrogen compound;GO:0019941//modification-dependen…
MSTRG.1765	CPR1	F-box/kelch-repeat protein At3g23880-like [Camellia sinensis]	-	-	-	-	-	-	-
MSTRG.17653	--	ribulose bisphosphate carboxylase small chain 1, chloroplastic-like [Camellia sinensis]	-	-	-	-	-	-	-
MSTRG.17663	--	Fidgetin-like protein 1 [Gossypium arboreum]	-	-	-	-	-	-	-
MSTRG.17668	--	TPR repeat-containing thioredoxin TDX-like isoform X2 [Camellia sinensis]	-	-	-	-	-	-	-
MSTRG.17671	--	hypothetical protein TEA_015736 [Camellia sinensis var. sinensis] [Camellia sinensis]	-	-	-	-	-	-	-
MSTRG.17673	--	uncharacterized protein LOC114288386 [Camellia sinensis]	-	-	-	-	-	-	-
MSTRG.17674	--	GTPase HflX-like protein, partial [Trifolium pratense]	-	-	-	-	-	-	-
MSTRG.17675	--	-	-	-	-	-	-	-	-
MSTRG.1769	--	PREDICTED: ankyrin-3 [Juglans regia]	-	-	-	-	GO:0044444//cytoplasmic part	-	-
MSTRG.17694	--	Phosphatidylinositol 4,5-bisphosphate 5-phosphatase [Actinidia chinensis var. chinensis] [Actinidia chinensis]	-	-	-	-	GO:0009536//plastid	-	GO:0007568//aging
MSTRG.1770	--	F-box/kelch-repeat protein At5g49000-like [Camellia sinensis]	-	-	-	-	-	-	-
MSTRG.17716	--	-	-	-	-	-	-	-	-
MSTRG.17721	KEA5	Cation/H+ exchanger [Corchorus capsularis]	-	-	-	-	-	-	-
MSTRG.17736	--	Hybrid signal transduction protein like [Actinidia chinensis var. chinensis] [Actinidia chinensis]	-	-	-	-	GO:0043231//intracellular membrane-bounded organelle;GO:0044444//cytoplasmic part	-	-
MSTRG.17752	--	prolyl-tRNA synthetase associated domain-containing protein 1 [Camellia sinensis]	-	-	-	-	GO:0044444//cytoplasmic part	GO:0016874//ligase activity	GO:0008152//metabolic process
MSTRG.17754	PLDBETA2	phospholipase D beta 1-like [Camellia sinensis]	Metabolism;Metabolism;Cellular Processes;Metabolism;Metabolism	Global and overview maps;Global and overview maps;Transport and catabolism;Lipid metabolism;Lipid metabolism	ko01100//Metabolic pathways;ko01110//Biosynthesis of secondary metabolites;ko04144//Endocytosis;ko00564//Glycerophospholipid metabolism;ko00565//Ether lipid metabolism	K01115;K01115;K01115;K01115;K01115	GO:0043231//intracellular membrane-bounded organelle	GO:0004620//phospholipase activity;GO:0046872//metal ion binding	GO:0006650//glycerophospholipid metabolic process
MSTRG.17757	--	uncharacterized protein LOC114284536 [Camellia sinensis]	-	-	-	-	-	-	-
MSTRG.17767	RPL3B	50S ribosomal protein L3-2, mitochondrial-like isoform X4 [Camellia sinensis]	Genetic Information Processing	Translation	ko03010//Ribosome	K02906	GO:0009536//plastid;GO:0030529//intracellular ribonucleoprotein complex	GO:0003723//RNA binding;GO:0005198//structural molecule activity	GO:0010467//gene expression
MSTRG.17808	AFC2	serine/threonine-protein kinase AFC2-like [Camellia sinensis]	-	-	-	-	GO:0009536//plastid	GO:0004672//protein kinase activity;GO:0005488//binding;GO:0016829//lyase activity	GO:0005982//starch metabolic process;GO:0005984//disaccharide metabolic process;GO:0006089//lactate metabolic process;GO:0006090//pyruvate metabolic process;GO:0006396//RNA processing;GO:0006417//regulation of translation;GO:0006468//protein phosphorylation;GO:0006739//NADP metabolic process;GO:0009893//positive regulation of metabolic process;GO:0016109//tetraterpenoid biosynthetic process;GO:00…
MSTRG.17815	SBT3.17	Subtilisin-like protease SBT3.14 [Actinidia chinensis var. chinensis] [Actinidia chinensis]	-	-	-	-	GO:0016020//membrane;GO:0044444//cytoplasmic part	GO:0005515//protein binding;GO:0008233//peptidase activity	GO:0009892//negative regulation of metabolic process;GO:0019538//protein metabolic process;GO:0046474//glycerophospholipid biosynthetic process
MSTRG.17820	--	transcription factor TCP23-like [Hibiscus syriacus]	-	-	-	-	-	-	GO:0019941//modification-dependent protein catabolic process;GO:0035966//response to topologically incorrect protein;GO:0043094//cellular metabolic compound salvage;GO:0043248//proteasome assembly
MSTRG.17826	At3g47570	probable LRR receptor-like serine/threonine-protein kinase At3g47570 [Camellia sinensis]	-	-	-	-	GO:0016020//membrane	GO:0004672//protein kinase activity;GO:0016491//oxidoreductase activity;GO:0043167//ion binding;GO:0097159//organic cyclic compound binding;GO:1901363//heterocyclic compound binding	GO:0006796//phosphate-containing compound metabolic process
MSTRG.17828	--	cysteine-rich receptor-like protein kinase 2 [Camellia sinensis]	-	-	-	-	-	-	-
MSTRG.1783	--	ribonuclease H [Trifolium pratense]	-	-	-	-	-	-	-
MSTRG.17830	--	calcium homeostasis endoplasmic reticulum protein-like [Camellia sinensis]	-	-	-	-	GO:0005576//extracellular region	-	GO:0010467//gene expression
MSTRG.17831	--	uncharacterized protein LOC114311029 [Camellia sinensis]	-	-	-	-	-	-	-
MSTRG.17834	WNK1	Thymidine kinase, partial [Actinidia chinensis var. chinensis] [Actinidia chinensis]	-	-	-	-	GO:0043231//intracellular membrane-bounded organelle	GO:0004702//receptor signaling protein serine/threonine kinase activity;GO:0032550//purine ribonucleoside binding	GO:0032147//activation of protein kinase activity;GO:0048511//rhythmic process
MSTRG.17857	--	aspartic proteinase-like protein 2 isoform X3 [Camellia sinensis]	-	-	-	-	GO:0044464//cell part	GO:0016787//hydrolase activity	GO:0006498//N-terminal protein lipidation;GO:0006625//protein targeting to peroxisome;GO:0009062//fatty acid catabolic process
MSTRG.17873	--	MICOS complex subunit Mic10-like [Camellia sinensis]	-	-	-	-	GO:0043231//intracellular membrane-bounded organelle	-	-
MSTRG.17886	--	Zinc finger transcription factor Trps1 like [Actinidia chinensis var. chinensis] [Actinidia chinensis]	-	-	-	-	-	-	-
MSTRG.17894	--	F-box/LRR-repeat protein At3g26922-like isoform X2 [Camellia sinensis]	-	-	-	-	-	-	-
MSTRG.17902	--	Transposase, Tnp1/En/Spm-like protein [Cynara cardunculus var. scolymus] [Cynara cardunculus]	-	-	-	-	-	-	-
MSTRG.17927	--	Cytochrome c oxidase assembly factor like [Actinidia chinensis var. chinensis] [Actinidia chinensis]	-	-	-	-	-	-	-
MSTRG.17932	--	galactokinase-like isoform X3 [Camellia sinensis]	-	-	-	-	-	-	-
MSTRG.17947	--	2-(3-amino-3-carboxypropyl)histidine synthase subunit 2-like [Camellia sinensis]	-	-	-	-	-	-	GO:0006812//cation transport;GO:0017182//peptidyl-diphthamide metabolic process;GO:0046942//carboxylic acid transport
MSTRG.1796	RL3	protein RADIALIS-like 3 [Camellia sinensis]	-	-	-	-	-	-	-
MSTRG.17963	RPL38A	60S ribosomal protein L38 [Brassica rapa]	Genetic Information Processing	Translation	ko03010//Ribosome	K02923	GO:0015934//large ribosomal subunit	-	GO:0010467//gene expression;GO:0022613//ribonucleoprotein complex biogenesis
MSTRG.17964	RPL38A	60S ribosomal protein L38-like [Camellia sinensis]	Genetic Information Processing	Translation	ko03010//Ribosome	K02923	GO:0015934//large ribosomal subunit	-	GO:0010467//gene expression;GO:0022613//ribonucleoprotein complex biogenesis
MSTRG.17972	--	protein DGS1, mitochondrial-like [Camellia sinensis]	-	-	-	-	-	-	-
MSTRG.1798	--	L10-interacting MYB domain-containing protein-like [Camellia sinensis]	-	-	-	-	-	-	-
MSTRG.17991	--	Uncharacterized protein TCM_020114 [Theobroma cacao]	-	-	-	-	-	-	-
MSTRG.17997	--	TANK-binding kinase 1-binding protein like [Actinidia chinensis var. chinensis] [Actinidia chinensis]	-	-	-	-	GO:0043231//intracellular membrane-bounded organelle	-	-
MSTRG.18034	ETG1	mini-chromosome maintenance complex-binding protein isoform X1 [Camellia sinensis]	-	-	-	-	-	-	GO:0006260//DNA replication;GO:0006996//organelle organization;GO:0007049//cell cycle;GO:0044710//single-organism metabolic process;GO:0050789//regulation of biological process
MSTRG.18035	CPN60A1	chaperonin 60 subunit alpha 1, chloroplastic-like [Camellia sinensis]	-	-	-	-	GO:0005576//extracellular region;GO:0005840//ribosome;GO:0009526//plastid envelope;GO:0009532//plastid stroma	GO:0032550//purine ribonucleoside binding	GO:0003006//developmental process involved in reproduction;GO:0006457//protein folding;GO:0009058//biosynthetic process;GO:0009657//plastid organization;GO:0044767//single-organism developmental process
MSTRG.18050	GOT1	vesicle transport protein GOT1 [Camellia sinensis]	-	-	-	-	GO:0016020//membrane	-	GO:0006810//transport
MSTRG.18051	--	-	-	-	-	-	-	-	-
MSTRG.18054	--	PREDICTED: transmembrane [Prunus dulcis]	-	-	-	-	GO:0005911//cell-cell junction;GO:0031224//intrinsic component of membrane	-	GO:0031497//chromatin assembly;GO:0051726//regulation of cell cycle
MSTRG.18067	--	A-agglutinin anchorage subunit-like isoform X1 [Camellia sinensis]	-	-	-	-	-	-	-
MSTRG.18069	SAT	vinorine synthase-like [Camellia sinensis]	Metabolism;Metabolism;Metabolism;Metabolism;Metabolism	Global and overview maps;Global and overview maps;Biosynthesis of other secondary metabolites;Biosynthesis of other secondary metabolites;Biosynthesis of other secondary metabolites	ko01100//Metabolic pathways;ko01110//Biosynthesis of secondary metabolites;ko00940//Phenylpropanoid biosynthesis;ko00941//Flavonoid biosynthesis;ko00945//Stilbenoid, diarylheptanoid and gingerol biosynthesis	K13065;K13065;K13065;K13065;K13065	-	GO:0016740//transferase activity	-
MSTRG.18131	--	protein RETICULATA-RELATED 3, chloroplastic-like [Camellia sinensis]	-	-	-	-	-	-	-
MSTRG.18139	UKL1	PREDICTED: At4g26450 [Prunus dulcis]	Metabolism;Metabolism	Global and overview maps;Nucleotide metabolism	ko01100//Metabolic pathways;ko00240//Pyrimidine metabolism	K00876;K00876	GO:0009536//plastid	GO:0016763//transferase activity, transferring pentosyl groups;GO:0019206//nucleoside kinase activity;GO:0032550//purine ribonucleoside binding	GO:0000097//sulfur amino acid biosynthetic process;GO:0005982//starch metabolic process;GO:0006006//glucose metabolic process;GO:0006222//UMP biosynthetic process;GO:0006241//CTP biosynthetic process;GO:0006996//organelle organization;GO:0008380//RNA splicing;GO:0009791//post-embryonic development;GO:0045087//innate immune response;GO:0051603//proteolysis involved in cellular protein catabolic pr…
MSTRG.18163	--	uncharacterized protein LOC114264963 [Camellia sinensis]	-	-	-	-	-	-	-
MSTRG.18165	--	-	-	-	-	-	-	-	-
MSTRG.18167	--	-	-	-	-	-	-	-	-
MSTRG.18175	--	stress response protein NST1-like [Helianthus annuus]	-	-	-	-	GO:0009536//plastid	-	-
MSTRG.18180	--	heterogeneous nuclear ribonucleoprotein 1-like [Camellia sinensis]	-	-	-	-	-	-	-
MSTRG.182	LACK1	guanine nucleotide-binding protein subunit beta-2-like 1 [Camellia sinensis]	-	-	-	-	GO:0005840//ribosome;GO:0009536//plastid;GO:0016020//membrane;GO:0043234//protein complex	GO:0005515//protein binding;GO:0016740//transferase activity;GO:0060089//molecular transducer activity	GO:0003006//developmental process involved in reproduction;GO:0006006//glucose metabolic process;GO:0006090//pyruvate metabolic process;GO:0006221//pyrimidine nucleotide biosynthetic process;GO:0006970//response to osmotic stress;GO:0009451//RNA modification;GO:0009737//response to abscisic acid;GO:0009746//response to hexose;GO:0009755//hormone-mediated signaling pathway;GO:0010038//response to …
MSTRG.18200	--	Mitogen-activated protein kinase [Actinidia chinensis var. chinensis] [Actinidia chinensis]	-	-	-	-	-	-	-
MSTRG.18201	--	uncharacterized protein LOC114320524 [Camellia sinensis]	-	-	-	-	-	-	-
MSTRG.18202	--	Mitogen-activated protein kinase [Actinidia chinensis var. chinensis] [Actinidia chinensis]	-	-	-	-	-	-	-
MSTRG.18204	MIK2	MDIS1-interacting receptor like kinase 2-like [Camellia sinensis]	-	-	-	-	GO:0016020//membrane	GO:0004672//protein kinase activity;GO:0016491//oxidoreductase activity;GO:0036094//small molecule binding;GO:0097159//organic cyclic compound binding;GO:1901363//heterocyclic compound binding	GO:0006468//protein phosphorylation;GO:0044710//single-organism metabolic process
MSTRG.18205	--	-	-	-	-	-	-	-	-
MSTRG.18206	--	small EDRK-rich factor 2-like [Camellia sinensis]	-	-	-	-	-	-	-
MSTRG.18207	ube2d4	ubiquitin-conjugating enzyme E2 D4-like, partial [Camellia sinensis]	Genetic Information Processing;Genetic Information Processing	Folding, sorting and degradation;Folding, sorting and degradation	ko04141//Protein processing in endoplasmic reticulum;ko04120//Ubiquitin mediated proteolysis	K06689;K06689	-	GO:0019787//ubiquitin-like protein transferase activity;GO:0044389//ubiquitin-like protein ligase binding	GO:0001558//regulation of cell growth;GO:0006511//ubiquitin-dependent protein catabolic process;GO:0035966//response to topologically incorrect protein;GO:0043623//cellular protein complex assembly;GO:0044786//cell cycle DNA replication
MSTRG.18225	--	vacuolar-processing enzyme-like [Camellia sinensis]	-	-	-	-	-	-	-
MSTRG.18246	--	gamma-soluble NSF attachment protein-like isoform X5 [Camellia sinensis]	-	-	-	-	-	-	-
MSTRG.18253	EDM2	protein ENHANCED DOWNY MILDEW 2-like isoform X1 [Camellia sinensis]	-	-	-	-	GO:0016020//membrane	GO:0003824//catalytic activity	GO:0003006//developmental process involved in reproduction;GO:0007126//meiotic nuclear division;GO:0008152//metabolic process;GO:0009799//specification of symmetry;GO:0009933//meristem structural organization;GO:0009943//adaxial/abaxial axis specification;GO:0022402//cell cycle process;GO:0048229//gametophyte development;GO:0048509//regulation of meristem development
MSTRG.18262	--	histidine biosynthesis bifunctional protein hisIE, chloroplastic-like [Camellia sinensis]	-	-	-	-	-	-	-
MSTRG.1828	--	Carbohydrate/puine kinase, PfkB, conserved site protein [Actinidia chinensis var. chinensis] [Actinidia chinensis]	-	-	-	-	GO:0009536//plastid	GO:0016773//phosphotransferase activity, alcohol group as acceptor	GO:0006090//pyruvate metabolic process;GO:0006351//transcription, DNA-templated;GO:0009152//purine ribonucleotide biosynthetic process;GO:0009658//chloroplast organization;GO:0009668//plastid membrane organization;GO:0016310//phosphorylation;GO:0019321//pentose metabolic process
MSTRG.18284	IIL1	3-isopropylmalate dehydratase large subunit like [Actinidia chinensis var. chinensis] [Actinidia chinensis]	Metabolism;Metabolism;Metabolism;Metabolism;Metabolism;Metabolism;Metabolism	Global and overview maps;Global and overview maps;Global and overview maps;Global and overview maps;Amino acid metabolism;Biosynthesis of other secondary metabolites;Carbohydrate metabolism	ko01100//Metabolic pathways;ko01110//Biosynthesis of secondary metabolites;ko01230//Biosynthesis of amino acids;ko01210//2-Oxocarboxylic acid metabolism;ko00290//Valine, leucine and isoleucine biosynthesis;ko00966//Glucosinolate biosynthesis;ko00660//C5-Branched dibasic acid metabolism	K01703;K01703;K01703;K01703;K01703;K01703;K01703	GO:0009532//plastid stroma	GO:0016836//hydro-lyase activity;GO:0016866//intramolecular transferase activity;GO:0043169//cation binding;GO:0051536//iron-sulfur cluster binding	GO:0005982//starch metabolic process;GO:0005984//disaccharide metabolic process;GO:0006006//glucose metabolic process;GO:0006090//pyruvate metabolic process;GO:0006101//citrate metabolic process;GO:0006551//leucine metabolic process;GO:0006970//response to osmotic stress;GO:0008652//cellular amino acid biosynthetic process;GO:0010038//response to metal ion;GO:0019758//glycosinolate biosynthetic p…
MSTRG.18285	--	Mitochondrial/chloroplast ribosomal protein L17 [Handroanthus impetiginosus]	Genetic Information Processing	Translation	ko03010//Ribosome	K02879	GO:0009536//plastid;GO:0030529//intracellular ribonucleoprotein complex	-	GO:0000097//sulfur amino acid biosynthetic process;GO:0008380//RNA splicing;GO:0032774//RNA biosynthetic process
MSTRG.18289	--	DNA mismatch repair protein MSH1, mitochondrial isoform X1 [Solanum pennellii]	-	-	-	-	-	GO:0097159//organic cyclic compound binding;GO:1901363//heterocyclic compound binding	GO:0006259//DNA metabolic process;GO:0006974//cellular response to DNA damage stimulus;GO:0006996//organelle organization;GO:0010468//regulation of gene expression;GO:0019219//regulation of nucleobase-containing compound metabolic process;GO:0043412//macromolecule modification;GO:0044710//single-organism metabolic process;GO:0044763//single-organism cellular process;GO:2000112//regulation of cell…
MSTRG.1829	TOP2	DNA topoisomerase 2-like [Camellia sinensis]	-	-	-	-	-	-	-
MSTRG.18296	PGR5	Protein PROTON GRADIENT REGULATION 5, chloroplastic [Morella rubra]	-	-	-	-	GO:0031976//plastid thylakoid;GO:0044434//chloroplast part	-	GO:0006950//response to stress;GO:0009639//response to red or far red light;GO:0009642//response to light intensity;GO:0009767//photosynthetic electron transport chain;GO:0034285//response to disaccharide;GO:0043269//regulation of ion transport
MSTRG.18299	--	Phosphatase and actin regulator like [Actinidia chinensis var. chinensis] [Actinidia chinensis]	-	-	-	-	-	-	-
MSTRG.18314	PMP22	peroxisomal membrane protein PMP22-like [Camellia sinensis]	Cellular Processes	Transport and catabolism	ko04146//Peroxisome	K13347	GO:0031224//intrinsic component of membrane;GO:0044439//peroxisomal part	-	-
MSTRG.18315	--	-	-	-	-	-	-	-	-
MSTRG.18323	At3g23325	BnaC04g28790D [Brassica napus]	Genetic Information Processing	Transcription	ko03040//Spliceosome	K12832	GO:0043231//intracellular membrane-bounded organelle	-	-
MSTRG.18324	--	-	-	-	-	-	-	-	-
MSTRG.1833	--	exocyst complex component EXO70H1-like [Camellia sinensis]	-	-	-	-	-	-	GO:0016192//vesicle-mediated transport
MSTRG.18331	--	hypothetical protein TEA_026217 [Camellia sinensis var. sinensis] [Camellia sinensis]	-	-	-	-	-	-	-
MSTRG.18344	--	-	-	-	-	-	-	-	-
MSTRG.18345	SBT3.9	LOW QUALITY PROTEIN: subtilisin-like protease SBT3.4 [Camellia sinensis]	-	-	-	-	-	GO:0070011//peptidase activity, acting on L-amino acid peptides	GO:0019538//protein metabolic process
MSTRG.1836	RE2	transposable element gene, partial [Prunus dulcis]	Metabolism;Metabolism	Global and overview maps;Nucleotide metabolism	ko01100//Metabolic pathways;ko00230//Purine metabolism	K01768;K01768	-	-	-
MSTRG.18367	--	protein ALP1-like isoform X1 [Cannabis sativa]	-	-	-	-	-	-	-
MSTRG.18389	--	uncharacterized protein LOC114314078, partial [Camellia sinensis]	-	-	-	-	-	-	-
MSTRG.18396	DYM	dymeclin-like [Camellia sinensis]	-	-	-	-	-	GO:0004672//protein kinase activity;GO:0032550//purine ribonucleoside binding	GO:0000075//cell cycle checkpoint;GO:0006464//cellular protein modification process;GO:0007059//chromosome segregation;GO:0010646//regulation of cell communication
MSTRG.18397	--	dymeclin-like isoform X3 [Camellia sinensis]	-	-	-	-	-	-	-
MSTRG.18412	--	nephrocystin-3 isoform X1 [Camellia sinensis]	-	-	-	-	-	-	-
MSTRG.18413	--	Protein Pet [Trema orientale]	-	-	-	-	-	-	-
MSTRG.18465	--	-	-	-	-	-	-	-	-
MSTRG.18470	--	phosphoinositide phospholipase C 4-like isoform X2 [Camellia sinensis]	-	-	-	-	-	-	-
MSTRG.18482	RIC1	PREDICTED: ras-related protein RABD2a-like isoform X3 [Ipomoea nil]	-	-	-	-	-	-	-
MSTRG.18491	--	mavicyanin-like [Camellia sinensis]	-	-	-	-	GO:0031224//intrinsic component of membrane	GO:0046914//transition metal ion binding	GO:0044085//cellular component biogenesis;GO:0045491//xylan metabolic process
MSTRG.18498	--	-	-	-	-	-	-	-	-
MSTRG.18510	--	hypothetical protein TEA_014142 [Camellia sinensis var. sinensis] [Camellia sinensis]	-	-	-	-	-	-	-
MSTRG.18525	--	uncharacterized protein LOC114309041 [Camellia sinensis]	-	-	-	-	-	-	-
MSTRG.18537	--	-	-	-	-	-	-	-	-
MSTRG.18543	--	F-box protein [Actinidia chinensis var. chinensis] [Actinidia chinensis]	-	-	-	-	GO:0043231//intracellular membrane-bounded organelle	-	GO:0046474//glycerophospholipid biosynthetic process
MSTRG.18547	rpmG	Ribosomal protein L33 [Artemisia annua]	Genetic Information Processing	Translation	ko03010//Ribosome	K02913	GO:0043231//intracellular membrane-bounded organelle;GO:0044391//ribosomal subunit	-	GO:0010467//gene expression
MSTRG.18552	--	4-hydroxyphenylpyruvate dioxygenase [Actinidia chinensis var. chinensis] [Actinidia chinensis]	-	-	-	-	GO:0043231//intracellular membrane-bounded organelle	-	-
MSTRG.18568	--	LETM1 domain-containing protein LETM2, mitochondrial-like [Camellia sinensis]	-	-	-	-	GO:0009521//photosystem;GO:0031224//intrinsic component of membrane;GO:0043231//intracellular membrane-bounded organelle	GO:0046872//metal ion binding;GO:0046906//tetrapyrrole binding	GO:0006091//generation of precursor metabolites and energy;GO:0006464//cellular protein modification process
MSTRG.18577	TAF1	PREDICTED: transcription initiation factor TFIID subunit 1 isoform X2 [Vitis vinifera]	Genetic Information Processing	Transcription	ko03022//Basal transcription factors	K03125	GO:0043231//intracellular membrane-bounded organelle	GO:0008135//translation factor activity, RNA binding;GO:0046914//transition metal ion binding;GO:0090595//acetyl-CoA:L-lysine N6-acetyltransferase	GO:0006325//chromatin organization;GO:0006351//transcription, DNA-templated;GO:0006412//translation;GO:0008380//RNA splicing;GO:0009292//genetic transfer;GO:0010468//regulation of gene expression
MSTRG.18593	QPT	nicotinate-nucleotide pyrophosphorylase [carboxylating], chloroplastic-like isoform X3 [Camellia sinensis]	Metabolism;Metabolism	Global and overview maps;Metabolism of cofactors and vitamins	ko01100//Metabolic pathways;ko00760//Nicotinate and nicotinamide metabolism	K00767;K00767	-	-	-
MSTRG.18599	--	CAP-Gly domain-containing linker protein 1 isoform X1 [Camellia sinensis]	-	-	-	-	-	-	-
MSTRG.18602	RPS21C	40S ribosomal protein S21-2-like isoform X1 [Camellia sinensis]	Genetic Information Processing	Translation	ko03010//Ribosome	K02971	-	-	-
MSTRG.18618	APG	GDSL esterase/lipase APG-like [Camellia sinensis]	-	-	-	-	GO:0005576//extracellular region	GO:0016788//hydrolase activity, acting on ester bonds	GO:0005976//polysaccharide metabolic process;GO:0006631//fatty acid metabolic process;GO:0007275//multicellular organism development;GO:0009826//unidimensional cell growth;GO:0032535//regulation of cellular component size;GO:0042546//cell wall biogenesis;GO:0043479//pigment accumulation in tissues in response to UV light;GO:0048588//developmental cell growth;GO:0060918//auxin transport;GO:0071555…
MSTRG.18619	dlc-1	dynein light chain 1, cytoplasmic-like [Camellia sinensis]	-	-	-	-	GO:0005929//cilium;GO:0043234//protein complex	-	GO:0000097//sulfur amino acid biosynthetic process
MSTRG.18620	FLZ15	FCS-Like Zinc finger 15 [Camellia sinensis]	-	-	-	-	-	-	-
MSTRG.18648	At4g18375	KH domain-containing protein At4g18375-like [Camellia sinensis]	-	-	-	-	-	GO:0003676//nucleic acid binding	-
MSTRG.18656	At2g39510	ERI1 exoribonuclease 2-like [Camellia sinensis]	-	-	-	-	GO:0031224//intrinsic component of membrane	GO:0005215//transporter activity	GO:0044763//single-organism cellular process
MSTRG.18666	MRS2-F	peptidyl-tRNA hydrolase 2, mitochondrial-like [Camellia sinensis]	-	-	-	-	GO:0031224//intrinsic component of membrane	GO:0046873//metal ion transmembrane transporter activity	GO:0000302//response to reactive oxygen species;GO:0009642//response to light intensity;GO:0044763//single-organism cellular process;GO:0070838//divalent metal ion transport
MSTRG.18672	RPL29A	60S ribosomal protein L29-1-like [Camellia sinensis]	Genetic Information Processing	Translation	ko03010//Ribosome	K02905	GO:0015934//large ribosomal subunit	GO:0005198//structural molecule activity	GO:0009451//RNA modification;GO:0010467//gene expression;GO:0022613//ribonucleoprotein complex biogenesis;GO:0043094//cellular metabolic compound salvage
MSTRG.1868	SF3B4	splicing factor 3B subunit 4 [Helianthus annuus]	Genetic Information Processing	Transcription	ko03040//Spliceosome	K12831	GO:0031224//intrinsic component of membrane;GO:0043231//intracellular membrane-bounded organelle;GO:0043232//intracellular non-membrane-bounded organelle	GO:0003676//nucleic acid binding;GO:0016763//transferase activity, transferring pentosyl groups	GO:0003006//developmental process involved in reproduction;GO:0019359//nicotinamide nucleotide biosynthetic process
MSTRG.18694	SYP31	syntaxin-31-like isoform X2 [Camellia sinensis]	Genetic Information Processing	Folding, sorting and degradation	ko04130//SNARE interactions in vesicular transport	K08490	-	-	-
MSTRG.1870	--	-	-	-	-	-	-	-	-
MSTRG.18712	MIOX2	inositol oxygenase 2-like [Camellia sinensis]	Metabolism;Metabolism;Metabolism	Global and overview maps;Carbohydrate metabolism;Carbohydrate metabolism	ko01100//Metabolic pathways;ko00562//Inositol phosphate metabolism;ko00053//Ascorbate and aldarate metabolism	K00469;K00469;K00469	GO:0044424//intracellular part	GO:0016701//oxidoreductase activity, acting on single donors with incorporation of molecular oxygen;GO:0043169//cation binding	GO:0006020//inositol metabolic process;GO:0019852//L-ascorbic acid metabolic process;GO:0048646//anatomical structure formation involved in morphogenesis
MSTRG.18715	--	-	-	-	-	-	-	-	-
MSTRG.18727	Os05g0239150	zinc finger BED domain-containing protein RICESLEEPER 1-like [Camellia sinensis]	-	-	-	-	-	-	-
MSTRG.18731	--	Vacuolar protein sorting-associated protein like [Actinidia chinensis var. chinensis] [Actinidia chinensis]	-	-	-	-	-	-	-
MSTRG.18737	--	-	-	-	-	-	-	-	-
MSTRG.18751	--	L10-interacting MYB domain-containing protein-like [Camellia sinensis]	-	-	-	-	-	-	-
MSTRG.18774	--	phosphoinositide phospholipase C 4-like isoform X2 [Camellia sinensis]	-	-	-	-	-	-	-
MSTRG.18776	--	Ureidoglycolate hydrolase [Capsicum annuum]	-	-	-	-	-	-	-
MSTRG.18782	--	uncharacterized protein LOC114286214 isoform X6 [Camellia sinensis]	-	-	-	-	-	-	-
MSTRG.18800	--	arabinogalactan protein 13-like [Camellia sinensis]	-	-	-	-	GO:0031224//intrinsic component of membrane	GO:0005488//binding	GO:0000097//sulfur amino acid biosynthetic process;GO:0006575//cellular modified amino acid metabolic process;GO:0006595//polyamine metabolic process;GO:0006725//cellular aromatic compound metabolic process;GO:0048588//developmental cell growth
MSTRG.18807	RPS28	40S ribosomal protein S28-2-like [Olea europaea var. sylvestris] [Olea europaea]	Genetic Information Processing	Translation	ko03010//Ribosome	K02979	-	-	-
MSTRG.1881	COX6A	cytochrome c oxidase subunit 6a, mitochondrial-like [Camellia sinensis]	Metabolism;Metabolism	Global and overview maps;Energy metabolism	ko01100//Metabolic pathways;ko00190//Oxidative phosphorylation	K02266;K02266	GO:0019866//organelle inner membrane;GO:0044455//mitochondrial membrane part	-	GO:0015992//proton transport
MSTRG.18818	--	splicing factor YJU2-like isoform X1 [Camellia sinensis]	-	-	-	-	-	-	-
MSTRG.18835	--	pentatricopeptide repeat-containing protein At5g04810, chloroplastic isoform X3 [Camellia sinensis]	-	-	-	-	-	-	-
MSTRG.18860	At3g12180	protein cornichon homolog 1-like [Camellia sinensis]	-	-	-	-	GO:0016020//membrane	-	GO:0048193//Golgi vesicle transport;GO:0061024//membrane organization
MSTRG.18896	PUB33	U-box domain-containing protein 33-like isoform X4 [Camellia sinensis]	-	-	-	-	-	GO:0004672//protein kinase activity;GO:0019787//ubiquitin-like protein transferase activity;GO:0032550//purine ribonucleoside binding	GO:0006796//phosphate-containing compound metabolic process;GO:0032446//protein modification by small protein conjugation
MSTRG.189	--	serine carboxypeptidase-like 13 [Ipomoea triloba]	-	-	-	-	-	-	-
MSTRG.18932	--	-	-	-	-	-	-	-	-
MSTRG.18939	--	Bromodomain-containing protein [Actinidia chinensis var. chinensis] [Actinidia chinensis]	-	-	-	-	-	-	GO:0009987//cellular process
MSTRG.18947	MSR2	protein MANNAN SYNTHESIS-RELATED 1 [Camellia sinensis]	-	-	-	-	-	-	-
MSTRG.18949	GAST1	protein GAST1 [Sesamum indicum]	-	-	-	-	-	-	GO:0010476//gibberellin mediated signaling pathway
MSTRG.18955	--	PREDICTED: cysteine-rich and transmembrane domain-containing protein A [Theobroma cacao]	-	-	-	-	-	-	-
MSTRG.18962	DRM1	DNA (cytosine-5)-methyltransferase DRM2-like isoform X5 [Camellia sinensis]	-	-	-	-	-	GO:0016741//transferase activity, transferring one-carbon groups	GO:0032776//DNA methylation on cytosine
MSTRG.18963	NSF	vesicle-fusing ATPase-like isoform X1 [Camellia sinensis]	-	-	-	-	GO:0005911//cell-cell junction;GO:0016020//membrane;GO:0043231//intracellular membrane-bounded organelle	GO:0016462//pyrophosphatase activity;GO:0032550//purine ribonucleoside binding;GO:0043169//cation binding	GO:0006810//transport;GO:0008104//protein localization
MSTRG.18964	At1g65750	LINE-1 reverse transcriptase-like [Vitis vinifera]	-	-	-	-	-	-	-
MSTRG.18976	PCMP-E15	pentatricopeptide repeat-containing protein At2g35030, mitochondrial-like [Camellia sinensis]	-	-	-	-	-	-	-
MSTRG.18998	SIB1	PREDICTED: sigma factor binding protein 1, chloroplastic-like [Nelumbo nucifera]	-	-	-	-	-	-	-
MSTRG.19000	RPL10	60S ribosomal protein L10 [Camellia sinensis]	Genetic Information Processing	Translation	ko03010//Ribosome	K02866	GO:0009526//plastid envelope;GO:0015934//large ribosomal subunit;GO:0031090//organelle membrane	GO:0003677//DNA binding;GO:0005198//structural molecule activity	GO:0009411//response to UV;GO:0009451//RNA modification;GO:0010468//regulation of gene expression
MSTRG.19002	RPL10	60S ribosomal protein L10 [Camellia sinensis]	Genetic Information Processing	Translation	ko03010//Ribosome	K02866	GO:0009526//plastid envelope;GO:0015934//large ribosomal subunit;GO:0031090//organelle membrane	GO:0003677//DNA binding;GO:0005198//structural molecule activity	GO:0009411//response to UV;GO:0009451//RNA modification;GO:0010468//regulation of gene expression
MSTRG.19016	CPN10	10 kDa chaperonin, mitochondrial-like [Camellia sinensis]	-	-	-	-	GO:0043231//intracellular membrane-bounded organelle	GO:0005515//protein binding;GO:0032550//purine ribonucleoside binding;GO:0046914//transition metal ion binding	GO:0000302//response to reactive oxygen species;GO:0009642//response to light intensity;GO:0033554//cellular response to stress;GO:0044267//cellular protein metabolic process
MSTRG.19020	CPN10	10 kDa chaperonin, mitochondrial-like isoform X1 [Camellia sinensis]	-	-	-	-	GO:0043231//intracellular membrane-bounded organelle	GO:0005515//protein binding;GO:0032550//purine ribonucleoside binding;GO:0046914//transition metal ion binding	GO:0000302//response to reactive oxygen species;GO:0009642//response to light intensity;GO:0033554//cellular response to stress;GO:0044267//cellular protein metabolic process
MSTRG.19021	GIP1	mitotic-spindle organizing protein 1B-like isoform X2 [Camellia sinensis]	-	-	-	-	GO:0015630//microtubule cytoskeleton;GO:0044430//cytoskeletal part	-	-
MSTRG.19029	--	DNA topoisomerase 3-alpha-like [Camellia sinensis]	-	-	-	-	-	-	-
MSTRG.19030	TFT3	14-3-3 protein [Parasponia andersonii]	-	-	-	-	GO:0005576//extracellular region;GO:0005911//cell-cell junction;GO:0009532//plastid stroma;GO:0012505//endomembrane system;GO:0030312//external encapsulating structure;GO:0031090//organelle membrane	GO:0000975//regulatory region DNA binding;GO:0016817//hydrolase activity, acting on acid anhydrides;GO:0032550//purine ribonucleoside binding;GO:0051219//phosphoprotein binding	GO:0001101//response to acid chemical;GO:0003006//developmental process involved in reproduction;GO:0009267//cellular response to starvation;GO:0009404//toxin metabolic process;GO:0009409//response to cold;GO:0009887//organ morphogenesis;GO:0010038//response to metal ion;GO:0010468//regulation of gene expression;GO:0034645//cellular macromolecule biosynthetic process;GO:0043401//steroid hormone m…
MSTRG.19047	CUL1	protein XRI1-like isoform X7 [Camellia sinensis]	-	-	-	-	GO:0000151//ubiquitin ligase complex;GO:0000228//nuclear chromosome;GO:0015630//microtubule cytoskeleton;GO:0044444//cytoplasmic part	GO:0044389//ubiquitin-like protein ligase binding;GO:0046914//transition metal ion binding	GO:0000160//phosphorelay signal transduction system;GO:0001101//response to acid chemical;GO:0006498//N-terminal protein lipidation;GO:0006865//amino acid transport;GO:0007059//chromosome segregation;GO:0009755//hormone-mediated signaling pathway;GO:0009793//embryo development ending in seed dormancy;GO:0009888//tissue development;GO:0010467//gene expression;GO:0016482//cytoplasmic transport;GO:0…
MSTRG.19051	--	uncharacterized protein LOC114284705 [Camellia sinensis]	-	-	-	-	-	-	-
MSTRG.19052	--	Glutathione S-transferase-like protein [Actinidia chinensis var. chinensis] [Actinidia chinensis]	-	-	-	-	-	-	-
MSTRG.19054	--	-	-	-	-	-	-	-	-
MSTRG.19055	SIP2-1	probable aquaporin SIP2-1 [Camellia sinensis]	-	-	-	-	GO:0031090//organelle membrane;GO:0031224//intrinsic component of membrane;GO:0043231//intracellular membrane-bounded organelle	-	GO:0042221//response to chemical;GO:0051234//establishment of localization
MSTRG.19111	--	Polyketide synthase [Actinidia chinensis var. chinensis] [Actinidia chinensis]	-	-	-	-	-	-	-
MSTRG.19159	--	PREDICTED: chromo domain-containing protein LHP1-like [Ipomoea nil]	-	-	-	-	-	-	-
MSTRG.19163	--	Lon protease [Actinidia chinensis var. chinensis] [Actinidia chinensis]	-	-	-	-	GO:0005618//cell wall;GO:0009536//plastid;GO:0016020//membrane	-	GO:0003006//developmental process involved in reproduction;GO:0006779//porphyrin-containing compound biosynthetic process;GO:0010476//gibberellin mediated signaling pathway
MSTRG.1919	--	peptidyl-prolyl cis-trans isomerase CYP37, chloroplastic-like isoform X2 [Camellia sinensis]	-	-	-	-	-	-	-
MSTRG.1920	VDAC2	mitochondrial outer membrane protein porin 2-like [Camellia sinensis]	-	-	-	-	GO:0009526//plastid envelope;GO:0016021//integral component of membrane;GO:0030312//external encapsulating structure;GO:0031966//mitochondrial membrane	GO:0005244//voltage-gated ion channel activity;GO:0022829//wide pore channel activity	GO:0006090//pyruvate metabolic process;GO:0006820//anion transport;GO:0009725//response to hormone;GO:0010038//response to metal ion;GO:0034765//regulation of ion transmembrane transport;GO:0045333//cellular respiration;GO:0051707//response to other organism
MSTRG.19208	At3g08990	protein yippee-like [Camellia sinensis]	-	-	-	-	GO:0043231//intracellular membrane-bounded organelle	-	-
MSTRG.19229	--	U2 small nuclear ribonucleoprotein A'-like isoform X1 [Camellia sinensis]	Genetic Information Processing	Transcription	ko03040//Spliceosome	K11092	GO:0032991//macromolecular complex	-	-
MSTRG.19242	--	protein unc-13 homolog isoform X2 [Camellia sinensis]	-	-	-	-	-	-	GO:0044765//single-organism transport
MSTRG.19244	--	sucrose synthase 1 [Camellia sinensis]	-	-	-	-	-	-	-
MSTRG.19250	NPF5.5	protein NRT1/ PTR FAMILY 5.5-like [Camellia sinensis]	-	-	-	-	-	-	-
MSTRG.19254	TIM10	mitochondrial import inner membrane translocase subunit TIM10-like isoform X1 [Camellia sinensis]	-	-	-	-	GO:0005739//mitochondrion;GO:0009536//plastid;GO:0031970//organelle envelope lumen	GO:0008320//protein transmembrane transporter activity;GO:0043169//cation binding	GO:0006605//protein targeting;GO:0006839//mitochondrial transport;GO:0006996//organelle organization;GO:0009451//RNA modification;GO:0043094//cellular metabolic compound salvage
MSTRG.19255	--	E3 ubiquitin-protein ligase MARCH2-like [Durio zibethinus]	-	-	-	-	-	-	-
MSTRG.19267	--	uncharacterized protein LOC114299303 [Camellia sinensis]	-	-	-	-	-	-	-
MSTRG.19269	--	tyrosine/DOPA decarboxylase [Spatholobus suberectus]	-	-	-	-	-	-	-
MSTRG.19270	--	tyrosine/DOPA decarboxylase [Spatholobus suberectus]	-	-	-	-	-	-	-
MSTRG.19272	--	uncharacterized protein LOC114296005 [Camellia sinensis]	-	-	-	-	-	-	-
MSTRG.19273	--	tyrosine/DOPA decarboxylase [Spatholobus suberectus]	-	-	-	-	-	-	-
MSTRG.19278	ATG18A	autophagy-related protein 18a-like [Camellia sinensis]	-	-	-	-	GO:0031090//organelle membrane;GO:0043231//intracellular membrane-bounded organelle;GO:0044444//cytoplasmic part	-	GO:0006625//protein targeting to peroxisome;GO:0006950//response to stress;GO:0009057//macromolecule catabolic process;GO:0009062//fatty acid catabolic process;GO:0010260//organ senescence;GO:0012501//programmed cell death
MSTRG.19294	--	-	-	-	-	-	-	-	-
MSTRG.19298	DLC	dynein light chain 1, cytoplasmic-like [Camellia sinensis]	-	-	-	-	GO:0043231//intracellular membrane-bounded organelle	GO:0005088//Ras guanyl-nucleotide exchange factor activity	GO:0000904//cell morphogenesis involved in differentiation;GO:0007017//microtubule-based process
MSTRG.193	--	probable carboxylesterase 12 [Camellia sinensis]	-	-	-	-	-	-	-
MSTRG.1930	SPP1	Signal peptide peptidase [Actinidia chinensis var. chinensis] [Actinidia chinensis]	-	-	-	-	GO:0009532//plastid stroma;GO:0031090//organelle membrane;GO:0031224//intrinsic component of membrane	GO:0004175//endopeptidase activity;GO:0043169//cation binding	GO:0003006//developmental process involved in reproduction;GO:0006498//N-terminal protein lipidation;GO:0048229//gametophyte development
MSTRG.19318	--	protein NLP7-like isoform X7 [Camellia sinensis]	-	-	-	-	-	-	-
MSTRG.1934	--	Cytochrome c oxidase-assembly factor like [Actinidia chinensis var. chinensis] [Actinidia chinensis]	-	-	-	-	GO:0043231//intracellular membrane-bounded organelle	-	GO:0006281//DNA repair
MSTRG.19346	TIM9	mitochondrial import inner membrane translocase subunit Tim9 [Olea europaea var. sylvestris] [Olea europaea]	-	-	-	-	GO:0019866//organelle inner membrane;GO:0031970//organelle envelope lumen;GO:0043231//intracellular membrane-bounded organelle	GO:0008320//protein transmembrane transporter activity;GO:0043169//cation binding	GO:0003006//developmental process involved in reproduction;GO:0006605//protein targeting;GO:0006996//organelle organization;GO:0009451//RNA modification;GO:0043094//cellular metabolic compound salvage
MSTRG.19347	pKIWI504	metallothionein-like protein type 2 [Camellia sinensis]	-	-	-	-	-	GO:0043169//cation binding	-
MSTRG.19348	pKIWI504	metallothionein-like protein type 2 [Camellia sinensis]	-	-	-	-	GO:0030529//intracellular ribonucleoprotein complex	GO:0043169//cation binding	-
MSTRG.19350	--	cycloartenol Synthase-like [Camellia sinensis]	-	-	-	-	-	-	-
MSTRG.19365	--	L10-interacting MYB domain-containing protein-like [Camellia sinensis]	-	-	-	-	-	-	-
MSTRG.19366	OST4A	Oligosaccaryltransferase [Corchorus capsularis]	-	-	-	-	GO:0009536//plastid;GO:0031090//organelle membrane;GO:0031224//intrinsic component of membrane	GO:0003824//catalytic activity	-
MSTRG.19368	--	ATP synthase [Actinidia chinensis var. chinensis] [Actinidia chinensis]	-	-	-	-	GO:0044455//mitochondrial membrane part	-	-
MSTRG.19394	--	uncharacterized protein LOC114301008, partial [Camellia sinensis]	-	-	-	-	-	-	-
MSTRG.19407	--	chaperonin CPN60-like 2, mitochondrial [Camellia sinensis]	-	-	-	-	-	-	-
MSTRG.19408	--	-	-	-	-	-	-	-	-
MSTRG.19420	--	2,3-bisphosphoglycerate-independent phosphoglycerate mutase [Gossypium australe]	-	-	-	-	GO:0044434//chloroplast part	-	-
MSTRG.19427	--	pentatricopeptide repeat-containing protein At3g22470, mitochondrial-like isoform X1 [Camellia sinensis]	-	-	-	-	-	-	-
MSTRG.19453	--	Topoisomerase 1-associated factor like [Actinidia chinensis var. chinensis] [Actinidia chinensis]	-	-	-	-	-	-	-
MSTRG.19454	S1FA	DNA-binding protein S1FA-like [Camellia sinensis]	-	-	-	-	GO:0043231//intracellular membrane-bounded organelle	GO:0003676//nucleic acid binding	GO:0010468//regulation of gene expression;GO:0034645//cellular macromolecule biosynthetic process
MSTRG.19459	CRK29	cysteine-rich receptor-like protein kinase 10 isoform X1 [Camellia sinensis]	-	-	-	-	-	GO:0004713//protein tyrosine kinase activity;GO:0032550//purine ribonucleoside binding	GO:0006468//protein phosphorylation
MSTRG.19465	--	-	-	-	-	-	-	-	-
MSTRG.19482	MAP3K12	Serine/threonine-protein kinase [Actinidia chinensis var. chinensis] [Actinidia chinensis]	-	-	-	-	GO:0043231//intracellular membrane-bounded organelle	GO:0004713//protein tyrosine kinase activity;GO:0032550//purine ribonucleoside binding	GO:0006468//protein phosphorylation
MSTRG.19485	--	-	-	-	-	-	-	-	-
MSTRG.1950	--	uncharacterized protein LOC114319852 [Camellia sinensis]	-	-	-	-	-	-	-
MSTRG.19502	--	L10-interacting MYB domain-containing protein-like [Camellia sinensis]	-	-	-	-	-	-	-
MSTRG.19503	BGAL1	PREDICTED: beta-galactosidase [Nicotiana attenuata]	-	-	-	-	-	-	-
MSTRG.1951	--	uncharacterized protein LOC114293547 [Camellia sinensis]	-	-	-	-	-	-	-
MSTRG.19514	--	-	-	-	-	-	-	-	-
MSTRG.19522	PAO1	ribosome biogenesis protein BRX1 homolog 1-like isoform X1 [Camellia sinensis]	Metabolism;Metabolism;Metabolism	Global and overview maps;Amino acid metabolism;Metabolism of other amino acids	ko01100//Metabolic pathways;ko00330//Arginine and proline metabolism;ko00410//beta-Alanine metabolism	K13366;K13366;K13366	-	GO:0000166//nucleotide binding;GO:0016647//oxidoreductase activity, acting on the CH-NH group of donors, oxygen as acceptor	GO:0006598//polyamine catabolic process;GO:0044710//single-organism metabolic process
MSTRG.19523	CYCD3-1	cyclin-D3-1-like [Camellia sinensis]	Environmental Information Processing	Signal transduction	ko04075//Plant hormone signal transduction	K14505	GO:0043231//intracellular membrane-bounded organelle	GO:0005488//binding;GO:0019887//protein kinase regulator activity	GO:0000079//regulation of cyclin-dependent protein serine/threonine kinase activity;GO:0000280//nuclear division;GO:0006461//protein complex assembly;GO:0008283//cell proliferation;GO:0009725//response to hormone;GO:0009886//post-embryonic morphogenesis;GO:0010374//stomatal complex development;GO:0014070//response to organic cyclic compound;GO:0034285//response to disaccharide;GO:0044786//cell cy…
MSTRG.19537	--	-	-	-	-	-	-	-	-
MSTRG.1956	At2g33840	tyrosine--tRNA ligase 1, cytoplasmic-like [Camellia sinensis]	Genetic Information Processing	Translation	ko00970//Aminoacyl-tRNA biosynthesis	K01866	-	GO:0004812//aminoacyl-tRNA ligase activity;GO:0032550//purine ribonucleoside binding	GO:0043039//tRNA aminoacylation
MSTRG.19568	Os03g0158200	DEAD-box ATP-dependent RNA helicase 38-like [Camellia sinensis]	-	-	-	-	GO:0012505//endomembrane system;GO:0016020//membrane;GO:0043231//intracellular membrane-bounded organelle;GO:0044444//cytoplasmic part	GO:0003676//nucleic acid binding;GO:0004386//helicase activity;GO:0032550//purine ribonucleoside binding;GO:0042623//ATPase activity, coupled	GO:0000302//response to reactive oxygen species;GO:0001101//response to acid chemical;GO:0006406//mRNA export from nucleus;GO:0009408//response to heat;GO:0009642//response to light intensity;GO:0044267//cellular protein metabolic process
MSTRG.19585	KIN7E	kinesin-like protein KIN-7E, partial [Camellia sinensis]	-	-	-	-	-	-	-
MSTRG.19587	--	aconitate hydratase 1-like [Camellia sinensis]	-	-	-	-	-	-	-
MSTRG.19602	--	sec1 family domain-containing protein MIP3-like [Camellia sinensis]	-	-	-	-	-	-	-
MSTRG.19603	ABHD17C	Protein ABHD17B [Vitis vinifera]	-	-	-	-	-	GO:0003824//catalytic activity	GO:0000097//sulfur amino acid biosynthetic process;GO:0042127//regulation of cell proliferation
MSTRG.19608	--	DCN1-like protein 4 [Camellia sinensis]	-	-	-	-	-	-	-
MSTRG.19614	--	-	-	-	-	-	-	-	-
MSTRG.19619	SAP4	zinc finger A20 and AN1 domain-containing stress-associated protein 8-like [Camellia sinensis]	-	-	-	-	-	GO:0046914//transition metal ion binding	GO:0000280//nuclear division;GO:0009648//photoperiodism
MSTRG.19620	--	-	-	-	-	-	-	-	-
MSTRG.19629	SYP22	syntaxin-22-like [Camellia sinensis]	Cellular Processes;Genetic Information Processing	Transport and catabolism;Folding, sorting and degradation	ko04145//Phagosome;ko04130//SNARE interactions in vesicular transport	K08488;K08488	-	-	-
MSTRG.19650	--	SET domain-containing protein [Actinidia chinensis var. chinensis] [Actinidia chinensis]	-	-	-	-	GO:0009536//plastid	-	-
MSTRG.19656	--	NADH dehydrogenase [ubiquinone] 1 beta subcomplex subunit 3-B-like [Lactuca sativa]	-	-	-	-	-	-	-
MSTRG.19660	--	ribulose bisphosphate carboxylase small chain 1, chloroplastic-like [Camellia sinensis]	-	-	-	-	-	-	-
MSTRG.19669	At5g11770	NADH dehydrogenase [ubiquinone] iron-sulfur protein 7, mitochondrial [Morella rubra]	Metabolism;Metabolism	Global and overview maps;Energy metabolism	ko01100//Metabolic pathways;ko00190//Oxidative phosphorylation	K03940;K03940	GO:0042651//thylakoid membrane;GO:0043660//bacteroid-containing symbiosome;GO:0044434//chloroplast part;GO:0044455//mitochondrial membrane part	GO:0003676//nucleic acid binding;GO:0015036//disulfide oxidoreductase activity;GO:0017111//nucleoside-triphosphatase activity;GO:0032550//purine ribonucleoside binding;GO:0046914//transition metal ion binding;GO:0048037//cofactor binding;GO:0050136//NADH dehydrogenase (quinone) activity;GO:0051536//iron-sulfur cluster binding	GO:0006464//cellular protein modification process;GO:0019725//cellular homeostasis;GO:0019941//modification-dependent protein catabolic process;GO:0022904//respiratory electron transport chain;GO:0035966//response to topologically incorrect protein;GO:0043094//cellular metabolic compound salvage;GO:0043248//proteasome assembly
MSTRG.19674	HEMH	ferrochelatase-2, chloroplastic-like [Camellia sinensis]	Metabolism;Metabolism;Metabolism	Global and overview maps;Global and overview maps;Metabolism of cofactors and vitamins	ko01100//Metabolic pathways;ko01110//Biosynthesis of secondary metabolites;ko00860//Porphyrin and chlorophyll metabolism	K01772;K01772;K01772	GO:0042170//plastid membrane;GO:0044434//chloroplast part	GO:0004672//protein kinase activity;GO:0016829//lyase activity;GO:0032550//purine ribonucleoside binding	GO:0005982//starch metabolic process;GO:0005984//disaccharide metabolic process;GO:0006089//lactate metabolic process;GO:0006090//pyruvate metabolic process;GO:0006396//RNA processing;GO:0006417//regulation of translation;GO:0006468//protein phosphorylation;GO:0006739//NADP metabolic process;GO:0006779//porphyrin-containing compound biosynthetic process;GO:0006950//response to stress;GO:0009893//…
MSTRG.19679	YJU2	splicing factor YJU2-like [Camellia sinensis]	-	-	-	-	GO:0043231//intracellular membrane-bounded organelle	-	GO:0001101//response to acid chemical;GO:0006950//response to stress;GO:0009620//response to fungus;GO:0009687//abscisic acid metabolic process;GO:0009694//jasmonic acid metabolic process;GO:0010243//response to organonitrogen compound
MSTRG.19680	--	splicing factor YJU2-like [Camellia sinensis]	-	-	-	-	-	-	-
MSTRG.19681	RH35	DEAD-box ATP-dependent RNA helicase 35-like, partial [Camellia sinensis]	-	-	-	-	GO:0043231//intracellular membrane-bounded organelle	GO:0003676//nucleic acid binding;GO:0004672//protein kinase activity;GO:0032550//purine ribonucleoside binding;GO:0042623//ATPase activity, coupled;GO:0046914//transition metal ion binding	GO:0003006//developmental process involved in reproduction;GO:0006997//nucleus organization;GO:0008152//metabolic process
MSTRG.19685	--	uncharacterized protein LOC114259048 [Camellia sinensis]	-	-	-	-	-	-	-
MSTRG.19686	ABC1K1	PREDICTED: uncharacterized aarF domain-containing protein kinase At4g31390, chloroplastic [Nelumbo nucifera]	-	-	-	-	GO:0009507//chloroplast	GO:0016301//kinase activity;GO:0032550//purine ribonucleoside binding	GO:0006464//cellular protein modification process;GO:0006796//phosphate-containing compound metabolic process
MSTRG.19689	yju2	splicing factor YJU2-like, partial [Camellia sinensis]	-	-	-	-	GO:0043231//intracellular membrane-bounded organelle	-	-
MSTRG.19691	--	uncharacterized protein LOC114266003 [Camellia sinensis]	-	-	-	-	-	-	-
MSTRG.19694	At5g64816	PREDICTED: At5g64816 [Prunus dulcis]	-	-	-	-	-	-	GO:0008152//metabolic process
MSTRG.19700	SOX	sulfite oxidase isoform X3 [Arachis duranensis]	Metabolism;Metabolism	Global and overview maps;Energy metabolism	ko01100//Metabolic pathways;ko00920//Sulfur metabolism	K00387;K00387	GO:0009536//plastid;GO:0042579//microbody	GO:0016670//oxidoreductase activity, acting on a sulfur group of donors, oxygen as acceptor;GO:0046914//transition metal ion binding	GO:0006778//porphyrin-containing compound metabolic process;GO:0010035//response to inorganic substance;GO:0044710//single-organism metabolic process
MSTRG.19707	At2g23930	Small nuclear ribonucleoprotein like [Actinidia chinensis var. chinensis] [Actinidia chinensis]	Genetic Information Processing	Transcription	ko03040//Spliceosome	K11099	GO:0030529//intracellular ribonucleoprotein complex;GO:0043231//intracellular membrane-bounded organelle;GO:0044423//virion part;GO:0044444//cytoplasmic part	GO:0003676//nucleic acid binding	GO:0006396//RNA processing
MSTRG.19719	MPA1	Bifunctional L-3-cyanoalanine synthase/cysteine synthase C1, mitochondrial [Dendrobium catenatum]	Metabolism;Metabolism	Global and overview maps;Metabolism of other amino acids	ko01100//Metabolic pathways;ko00480//Glutathione metabolism	K01256;K01256	GO:0005576//extracellular region;GO:0009526//plastid envelope;GO:0009532//plastid stroma;GO:0016020//membrane	GO:0046914//transition metal ion binding;GO:0070011//peptidase activity, acting on L-amino acid peptides	GO:0006089//lactate metabolic process;GO:0010038//response to metal ion;GO:0019538//protein metabolic process
MSTRG.19736	--	mRNA splicing factor SYF2 [Cynara cardunculus var. scolymus] [Cynara cardunculus]	Genetic Information Processing	Transcription	ko03040//Spliceosome	K12868	-	GO:0004672//protein kinase activity;GO:0016853//isomerase activity	GO:0006464//cellular protein modification process;GO:0006796//phosphate-containing compound metabolic process
MSTRG.19737	--	hypothetical protein TEA_006839 [Camellia sinensis var. sinensis] [Camellia sinensis]	-	-	-	-	-	-	-
MSTRG.19748	TPL	Protein TOPLESS like, partial [Actinidia chinensis var. chinensis] [Actinidia chinensis]	-	-	-	-	GO:0043231//intracellular membrane-bounded organelle;GO:0044444//cytoplasmic part	GO:0046983//protein dimerization activity	GO:0003002//regionalization;GO:0003006//developmental process involved in reproduction;GO:0006355//regulation of transcription, DNA-templated;GO:0009755//hormone-mediated signaling pathway
MSTRG.19754	--	tetratricopeptide repeat protein 1 [Camellia sinensis]	-	-	-	-	-	GO:0031072//heat shock protein binding	-
MSTRG.19756	--	transmembrane protein 208-like [Camellia sinensis]	-	-	-	-	-	-	GO:0016192//vesicle-mediated transport;GO:0030243//cellulose metabolic process
MSTRG.19767	--	diphthine--ammonia ligase isoform X2 [Camellia sinensis]	-	-	-	-	-	-	-
MSTRG.19770	--	-	-	-	-	-	-	-	-
MSTRG.19773	--	-	-	-	-	-	-	-	-
MSTRG.19779	--	Meiosis arrest female protein [Actinidia chinensis var. chinensis] [Actinidia chinensis]	-	-	-	-	GO:0043231//intracellular membrane-bounded organelle	-	-
MSTRG.19783	--	protein ALP1-like [Camellia sinensis]	-	-	-	-	-	-	-
MSTRG.19784	ARP2	actin-related protein 2-like, partial [Pistacia vera]	-	-	-	-	GO:0043232//intracellular non-membrane-bounded organelle;GO:0043234//protein complex	GO:0005198//structural molecule activity;GO:0008092//cytoskeletal protein binding;GO:0032550//purine ribonucleoside binding	GO:0000904//cell morphogenesis involved in differentiation;GO:0016049//cell growth;GO:0044707//single-multicellular organism process;GO:0045010//actin nucleation
MSTRG.19791	--	probable DNA helicase MCM9 [Camellia sinensis]	-	-	-	-	-	-	-
MSTRG.19797	NLP3	omega-amidase, chloroplastic-like [Camellia sinensis]	Metabolism;Metabolism	Global and overview maps;Amino acid metabolism	ko01100//Metabolic pathways;ko00250//Alanine, aspartate and glutamate metabolism	K13566;K13566	GO:0009532//plastid stroma	GO:0016740//transferase activity;GO:0016811//hydrolase activity, acting on carbon-nitrogen (but not peptide) bonds, in linear amides;GO:0046914//transition metal ion binding	GO:0043648//dicarboxylic acid metabolic process
MSTRG.19800	--	aspartate--tRNA ligase, chloroplastic/mitochondrial-like isoform X2 [Camellia sinensis]	-	-	-	-	-	-	-
MSTRG.19805	--	hexokinase-1 protein [Trema orientale]	-	-	-	-	-	-	-
MSTRG.19821	TSN2	ribonuclease TUDOR 1-like isoform X1 [Camellia sinensis]	-	-	-	-	GO:0005911//cell-cell junction;GO:0012505//endomembrane system;GO:0031332//RNAi effector complex;GO:0043231//intracellular membrane-bounded organelle;GO:0044444//cytoplasmic part	GO:0003676//nucleic acid binding;GO:0016788//hydrolase activity, acting on ester bonds	GO:0006006//glucose metabolic process;GO:0006739//NADP metabolic process;GO:0006970//response to osmotic stress;GO:0009685//gibberellin metabolic process;GO:0010038//response to metal ion;GO:0015031//protein transport;GO:0016458//gene silencing;GO:0044707//single-multicellular organism process
MSTRG.19836	--	ataxia telangiectasia mutated family protein [Apostasia shenzhenica]	-	-	-	-	-	-	-
MSTRG.19842	--	protein HEAT-STRESS-ASSOCIATED 32 [Arachis duranensis]	-	-	-	-	-	GO:0016846//carbon-sulfur lyase activity	GO:0000302//response to reactive oxygen species;GO:0009108//coenzyme biosynthetic process;GO:0009408//response to heat;GO:0009642//response to light intensity;GO:0010468//regulation of gene expression;GO:0044267//cellular protein metabolic process
MSTRG.19844	NOP2B	25S rRNA (cytosine(2870)-C(5))-methyltransferase-like [Camellia sinensis]	-	-	-	-	GO:0044444//cytoplasmic part	GO:0008168//methyltransferase activity	GO:0000302//response to reactive oxygen species;GO:0009642//response to light intensity;GO:0009887//organ morphogenesis;GO:0016072//rRNA metabolic process;GO:0033554//cellular response to stress;GO:0044267//cellular protein metabolic process
MSTRG.19852	--	hypothetical protein TEA_015053 [Camellia sinensis var. sinensis] [Camellia sinensis]	-	-	-	-	-	-	-
MSTRG.19856	--	nuclear poly(A) polymerase 2-like [Camellia sinensis]	-	-	-	-	-	-	-
MSTRG.19857	LSM6B	sm-like protein LSM36B [Camellia sinensis]	Genetic Information Processing;Genetic Information Processing	Transcription;Folding, sorting and degradation	ko03040//Spliceosome;ko03018//RNA degradation	K12625;K12625	GO:0030529//intracellular ribonucleoprotein complex;GO:0043231//intracellular membrane-bounded organelle;GO:0043232//intracellular non-membrane-bounded organelle;GO:0044423//virion part;GO:0044444//cytoplasmic part	-	GO:0006396//RNA processing;GO:0009451//RNA modification
MSTRG.1986	--	L10-interacting MYB domain-containing protein-like [Camellia sinensis]	-	-	-	-	-	-	-
MSTRG.19869	--	hypothetical protein TEA_008118 [Camellia sinensis var. sinensis] [Camellia sinensis]	-	-	-	-	-	-	-
MSTRG.19878	At5g47890	NADH dehydrogenase [ubiquinone] 1 alpha subcomplex subunit 2 isoform X2 [Camellia sinensis]	Metabolism;Metabolism	Global and overview maps;Energy metabolism	ko01100//Metabolic pathways;ko00190//Oxidative phosphorylation	K03946;K03946	GO:0009536//plastid;GO:0019866//organelle inner membrane;GO:0044455//mitochondrial membrane part	GO:0003824//catalytic activity	GO:0043094//cellular metabolic compound salvage;GO:0044710//single-organism metabolic process
MSTRG.19901	--	-	-	-	-	-	-	-	-
MSTRG.19905	--	probable aminotransferase ACS12 [Camellia sinensis]	-	-	-	-	-	GO:0008483//transaminase activity;GO:0016829//lyase activity	GO:0006520//cellular amino acid metabolic process
MSTRG.19911	--	sec1 family domain-containing protein MIP3-like [Camellia sinensis]	-	-	-	-	-	-	-
MSTRG.19913	--	cytosolic purine 5'-nucleotidase-like isoform X2 [Camellia sinensis]	-	-	-	-	-	-	-
MSTRG.19916	CLEB3J9	thylakoid lumenal 29 kDa protein, chloroplastic-like [Camellia sinensis]	Metabolism;Metabolism;Metabolism	Global and overview maps;Metabolism of other amino acids;Carbohydrate metabolism	ko01100//Metabolic pathways;ko00480//Glutathione metabolism;ko00053//Ascorbate and aldarate metabolism	K00434;K00434;K00434	GO:0005777//peroxisome;GO:0016020//membrane;GO:0031978//plastid thylakoid lumen;GO:0044434//chloroplast part	GO:0004601//peroxidase activity;GO:0046906//tetrapyrrole binding	GO:0005982//starch metabolic process;GO:0006090//pyruvate metabolic process;GO:0006091//generation of precursor metabolites and energy;GO:0006739//NADP metabolic process;GO:0006779//porphyrin-containing compound biosynthetic process;GO:0006950//response to stress;GO:0009639//response to red or far red light;GO:0009886//post-embryonic morphogenesis;GO:0016072//rRNA metabolic process;GO:0019757//gl…
MSTRG.19918	FER	receptor-like protein kinase FERONIA [Camellia sinensis]	-	-	-	-	-	GO:0004672//protein kinase activity	GO:0006464//cellular protein modification process;GO:0006950//response to stress;GO:0016310//phosphorylation;GO:0032501//multicellular organismal process;GO:0044710//single-organism metabolic process;GO:0044763//single-organism cellular process;GO:0044767//single-organism developmental process
MSTRG.19937	FBA3	fructose-bisphosphate aldolase 3, chloroplastic [Camellia sinensis]	Metabolism;Metabolism;Metabolism;Metabolism;Metabolism;Metabolism;Metabolism;Metabolism	Global and overview maps;Global and overview maps;Global and overview maps;Global and overview maps;Carbohydrate metabolism;Energy metabolism;Carbohydrate metabolism;Carbohydrate metabolism	ko01100//Metabolic pathways;ko01110//Biosynthesis of secondary metabolites;ko01200//Carbon metabolism;ko01230//Biosynthesis of amino acids;ko00010//Glycolysis / Gluconeogenesis;ko00710//Carbon fixation in photosynthetic organisms;ko00051//Fructose and mannose metabolism;ko00030//Pentose phosphate pathway	K01623;K01623;K01623;K01623;K01623;K01623;K01623;K01623	GO:0005576//extracellular region;GO:0005840//ribosome;GO:0009526//plastid envelope;GO:0009532//plastid stroma;GO:0031976//plastid thylakoid;GO:0044434//chloroplast part;GO:0044436//thylakoid part	GO:0016832//aldehyde-lyase activity	GO:0000097//sulfur amino acid biosynthetic process;GO:0005982//starch metabolic process;GO:0006006//glucose metabolic process;GO:0006090//pyruvate metabolic process;GO:0006091//generation of precursor metabolites and energy;GO:0006355//regulation of transcription, DNA-templated;GO:0006544//glycine metabolic process;GO:0006633//fatty acid biosynthetic process;GO:0006739//NADP metabolic process;GO:…
MSTRG.19946	--	-	-	-	-	-	-	-	-
MSTRG.19947	PAPS1	nuclear poly(A) polymerase 1-like isoform X3 [Camellia sinensis]	Genetic Information Processing	Translation	ko03015//mRNA surveillance pathway	K14376	GO:0043231//intracellular membrane-bounded organelle	GO:0043167//ion binding;GO:0070566//adenylyltransferase activity	GO:0007049//cell cycle;GO:0008283//cell proliferation;GO:0031123//RNA 3'-end processing;GO:0031348//negative regulation of defense response;GO:0048449//floral organ formation;GO:0048827//phyllome development
MSTRG.19950	--	LRR receptor-like serine/threonine-protein kinase ERL2 [Camellia sinensis]	-	-	-	-	GO:0031984//organelle subcompartment;GO:0043231//intracellular membrane-bounded organelle	GO:0016628//oxidoreductase activity, acting on the CH-CH group of donors, NAD or NADP as acceptor	GO:0006796//phosphate-containing compound metabolic process;GO:0009617//response to bacterium;GO:0009886//post-embryonic morphogenesis;GO:0044710//single-organism metabolic process;GO:0048437//floral organ development;GO:0050794//regulation of cellular process
MSTRG.19958	--	-	-	-	-	-	-	-	-
MSTRG.19965	NUP93A	UPF0746 protein DDB_G0281095-like, partial [Camellia sinensis]	Genetic Information Processing	Translation	ko03013//RNA transport	K14309	GO:0005911//cell-cell junction;GO:0012505//endomembrane system;GO:0043232//intracellular non-membrane-bounded organelle	GO:0003824//catalytic activity;GO:0005488//binding	GO:0000280//nuclear division;GO:0000723//telomere maintenance;GO:0003006//developmental process involved in reproduction;GO:0006342//chromatin silencing;GO:0006405//RNA export from nucleus;GO:0007059//chromosome segregation;GO:0009409//response to cold;GO:0009639//response to red or far red light;GO:0009756//carbohydrate mediated signaling;GO:0010212//response to ionizing radiation;GO:0019827//st…
MSTRG.19981	--	rust resistance kinase Lr10-like [Camellia sinensis]	-	-	-	-	-	GO:0016740//transferase activity	-
MSTRG.20000	--	-	-	-	-	-	-	-	-
MSTRG.20007	PCMP-E78	pentatricopeptide repeat-containing protein At1g08070, chloroplastic-like isoform X1 [Camellia sinensis]	-	-	-	-	-	-	-
MSTRG.20010	--	-	-	-	-	-	-	-	-
MSTRG.20049	--	protein JASON-like isoform X3 [Camellia sinensis]	-	-	-	-	-	-	-
MSTRG.20055	--	MLO-like protein 8 isoform X5 [Camellia sinensis]	-	-	-	-	-	-	-
MSTRG.20057	Os03g0733400	zinc finger BED domain-containing protein RICESLEEPER 2-like isoform X2 [Camellia sinensis]	-	-	-	-	-	-	-
MSTRG.20067	--	thymidine kinase a-like [Camellia sinensis]	-	-	-	-	-	-	-
MSTRG.20070	At3g50280	uncharacterized acetyltransferase At3g50280-like [Camellia sinensis]	-	-	-	-	-	GO:0016746//transferase activity, transferring acyl groups	-
MSTRG.20071	--	-	-	-	-	-	-	-	-
MSTRG.20072	RPS14	Pyrophosphate-energised proton pump [Cynara cardunculus var. scolymus] [Cynara cardunculus]	Genetic Information Processing	Translation	ko03010//Ribosome	K02955	GO:0005911//cell-cell junction;GO:0009536//plastid;GO:0015935//small ribosomal subunit;GO:0031090//organelle membrane;GO:0031224//intrinsic component of membrane	GO:0003723//RNA binding;GO:0005198//structural molecule activity;GO:0016780//phosphotransferase activity, for other substituted phosphate groups	GO:0009451//RNA modification;GO:0010467//gene expression;GO:0071555//cell wall organization
MSTRG.20073	--	-	-	-	-	-	-	-	-
MSTRG.20082	--	disease resistance protein RPM1-like protein [Cinnamomum micranthum f. kanehirae]	-	-	-	-	-	-	-
MSTRG.20093	--	hypothetical protein TEA_028681 [Camellia sinensis var. sinensis] [Camellia sinensis]	-	-	-	-	-	-	-
MSTRG.20094	--	hypothetical protein CEY00_Acc31259 [Actinidia chinensis var. chinensis] [Actinidia chinensis]	-	-	-	-	-	-	-
MSTRG.20095	--	-	-	-	-	-	-	-	-
MSTRG.20097	--	-	-	-	-	-	-	-	-
MSTRG.20100	At1g26690	transmembrane emp24 domain-containing protein p24delta9-like [Camellia sinensis]	-	-	-	-	GO:0000139//Golgi membrane;GO:0031224//intrinsic component of membrane	GO:0008565//protein transporter activity	GO:0015031//protein transport
MSTRG.20114	--	importin-9 isoform X5 [Camellia sinensis]	-	-	-	-	GO:0043231//intracellular membrane-bounded organelle	GO:0017016//Ras GTPase binding	GO:0007017//microtubule-based process;GO:1902410//mitotic cytokinetic process
MSTRG.20129	--	calcium homeostasis endoplasmic reticulum protein-like [Camellia sinensis]	-	-	-	-	GO:0005576//extracellular region	-	GO:0010467//gene expression
MSTRG.20131	--	-	-	-	-	-	-	-	-
MSTRG.20132	--	prosaposin-like isoform X3 [Camellia sinensis]	-	-	-	-	-	-	-
MSTRG.20135	--	LPPG:FO 2-phospho-L-lactate transferase CofD/UPF0052 protein [Actinidia chinensis var. chinensis] [Actinidia chinensis]	-	-	-	-	-	GO:0008233//peptidase activity	GO:0003006//developmental process involved in reproduction
MSTRG.20146	--	NADPH-dependent diflavin oxidoreductase [Actinidia chinensis var. chinensis] [Actinidia chinensis]	-	-	-	-	GO:0043231//intracellular membrane-bounded organelle	-	-
MSTRG.2015	--	ATP-dependent RNA helicase like [Actinidia chinensis var. chinensis] [Actinidia chinensis]	Genetic Information Processing	Translation	ko03013//RNA transport	K03257	-	-	-
MSTRG.20151	--	protein LSM12 homolog A-like [Camellia sinensis]	-	-	-	-	GO:0044464//cell part	GO:0036094//small molecule binding	GO:0008104//protein localization;GO:0035556//intracellular signal transduction
MSTRG.20154	At1g16060	mucin-17 [Camellia sinensis]	-	-	-	-	GO:0043231//intracellular membrane-bounded organelle	GO:0001071//nucleic acid binding transcription factor activity;GO:0003676//nucleic acid binding	GO:0000160//phosphorelay signal transduction system;GO:0006641//triglyceride metabolic process;GO:0009118//regulation of nucleoside metabolic process;GO:0010468//regulation of gene expression;GO:0010557//positive regulation of macromolecule biosynthetic process;GO:0034285//response to disaccharide;GO:0034645//cellular macromolecule biosynthetic process
MSTRG.20170	PEX11C	peroxisomal membrane protein 11C-like [Camellia sinensis]	-	-	-	-	GO:0005911//cell-cell junction;GO:0009536//plastid;GO:0031231//intrinsic component of peroxisomal membrane	GO:0005515//protein binding	GO:0007031//peroxisome organization;GO:0009062//fatty acid catabolic process;GO:0009685//gibberellin metabolic process;GO:0009814//defense response, incompatible interaction;GO:0010476//gibberellin mediated signaling pathway;GO:0048511//rhythmic process
MSTRG.20179	--	ERI1 exoribonuclease 2-like [Camellia sinensis]	-	-	-	-	-	-	-
MSTRG.20186	--	ADP-ribosylation factor 1-like [Camellia sinensis]	-	-	-	-	-	-	-
MSTRG.20190	--	Transposon TX1 149 kDa protein [Glycine soja]	-	-	-	-	-	-	-
MSTRG.20191	--	DNA replication ATP-dependent helicase/nuclease DNA2 [Glycine soja]	-	-	-	-	-	-	-
MSTRG.20192	--	Os12g0114200, partial [Oryza sativa Japonica Group]	-	-	-	-	-	GO:0016740//transferase activity	-
MSTRG.202	UGT94E5	UDP-glycosyltransferase 94P1 [Camellia sinensis]	-	-	-	-	-	GO:0016758//transferase activity, transferring hexosyl groups	-
MSTRG.20216	--	SPX domain-containing membrane protein [Actinidia chinensis var. chinensis] [Actinidia chinensis]	-	-	-	-	GO:0009536//plastid	-	-
MSTRG.2022	--	-	-	-	-	-	-	-	-
MSTRG.20225	At1g48100	polygalacturonase At1g48100 [Camellia sinensis]	Metabolism;Metabolism	Global and overview maps;Carbohydrate metabolism	ko01100//Metabolic pathways;ko00040//Pentose and glucuronate interconversions	K01213;K01213	-	GO:0004553//hydrolase activity, hydrolyzing O-glycosyl compounds	GO:0044238//primary metabolic process;GO:0045229//external encapsulating structure organization
MSTRG.20237	--	stress-associated endoplasmic reticulum protein 2-like [Camellia sinensis]	-	-	-	-	GO:0043231//intracellular membrane-bounded organelle	-	GO:0006950//response to stress
MSTRG.20261	--	protein FAR1-RELATED SEQUENCE 3-like [Camellia sinensis]	-	-	-	-	-	-	-
MSTRG.20265	--	hypothetical protein TEA_017656 [Camellia sinensis var. sinensis] [Camellia sinensis]	-	-	-	-	-	-	-
MSTRG.20266	AL4	PHD finger protein ALFIN-LIKE 4 [Jatropha curcas]	-	-	-	-	GO:0043231//intracellular membrane-bounded organelle	GO:0042393//histone binding;GO:0046914//transition metal ion binding	GO:0006325//chromatin organization;GO:0010468//regulation of gene expression;GO:0034645//cellular macromolecule biosynthetic process
MSTRG.20278	--	N-carbamoylputrescine amidase-like isoform X5 [Camellia sinensis]	-	-	-	-	-	-	-
MSTRG.20296	MAD2	mitotic spindle checkpoint protein MAD2 [Camellia sinensis]	-	-	-	-	GO:0000776//kinetochore;GO:0005876//spindle microtubule;GO:0012505//endomembrane system;GO:0043231//intracellular membrane-bounded organelle	GO:0003676//nucleic acid binding	GO:0000278//mitotic cell cycle;GO:0000280//nuclear division;GO:0001558//regulation of cell growth;GO:0003006//developmental process involved in reproduction;GO:0006511//ubiquitin-dependent protein catabolic process;GO:0016570//histone modification;GO:0035966//response to topologically incorrect protein;GO:0043623//cellular protein complex assembly;GO:0044786//cell cycle DNA replication;GO:0048229…
MSTRG.20308	ABCC3	ABC transporter C family member 3 [Morella rubra]	-	-	-	-	GO:0031224//intrinsic component of membrane	GO:0015405//P-P-bond-hydrolysis-driven transmembrane transporter activity;GO:0017111//nucleoside-triphosphatase activity;GO:0032550//purine ribonucleoside binding	GO:0044763//single-organism cellular process;GO:0051234//establishment of localization
MSTRG.20309	MSL4	mechanosensitive ion channel protein 6-like [Camellia sinensis]	-	-	-	-	GO:0031224//intrinsic component of membrane	-	GO:0044763//single-organism cellular process;GO:0044765//single-organism transport
MSTRG.20323	ksh	protein kish-like [Camellia sinensis]	-	-	-	-	GO:0009536//plastid;GO:0031224//intrinsic component of membrane	GO:0004672//protein kinase activity;GO:0032550//purine ribonucleoside binding	GO:0006464//cellular protein modification process;GO:0044710//single-organism metabolic process
MSTRG.20324	SF3B4	Splicing factor 3B subunit 4 [Vitis vinifera]	Genetic Information Processing	Transcription	ko03040//Spliceosome	K12831	-	-	-
MSTRG.20327	CLASP	CLIP-associated protein-like isoform X2 [Camellia sinensis]	-	-	-	-	GO:0005819//spindle;GO:0005911//cell-cell junction;GO:0016020//membrane;GO:0044444//cytoplasmic part	GO:0008017//microtubule binding	GO:0000280//nuclear division;GO:0009826//unidimensional cell growth;GO:0030865//cortical cytoskeleton organization;GO:0031111//negative regulation of microtubule polymerization or depolymerization;GO:0031647//regulation of protein stability;GO:0042546//cell wall biogenesis;GO:0043479//pigment accumulation in tissues in response to UV light;GO:0045229//external encapsulating structure organization…
MSTRG.20344	--	beta-galactosidase 3-like isoform X1 [Camellia sinensis]	-	-	-	-	GO:0005576//extracellular region	GO:0005488//binding;GO:0015925//galactosidase activity	GO:0006575//cellular modified amino acid metabolic process;GO:0006595//polyamine metabolic process;GO:0006637//acyl-CoA metabolic process;GO:0006725//cellular aromatic compound metabolic process;GO:0016129//phytosteroid biosynthetic process;GO:0042546//cell wall biogenesis;GO:0048509//regulation of meristem development;GO:0071555//cell wall organization
MSTRG.20347	PHT4;3	splicing factor 3B subunit 4-like [Camellia sinensis]	Genetic Information Processing	Transcription	ko03040//Spliceosome	K12831	GO:0009536//plastid;GO:0016020//membrane;GO:0043232//intracellular non-membrane-bounded organelle;GO:0044446//intracellular organelle part	GO:0097159//organic cyclic compound binding	GO:0044765//single-organism transport
MSTRG.2037	--	hypothetical protein C5167_038167 [Papaver somniferum]	-	-	-	-	-	-	-
MSTRG.20376	LRR1	LOW QUALITY PROTEIN: leucine-rich repeat protein 1-like [Camellia sinensis]	-	-	-	-	GO:0016020//membrane	GO:0004672//protein kinase activity;GO:0016491//oxidoreductase activity	GO:0006090//pyruvate metabolic process;GO:0006464//cellular protein modification process;GO:0006970//response to osmotic stress;GO:0006996//organelle organization;GO:0009814//defense response, incompatible interaction;GO:0010038//response to metal ion;GO:0016310//phosphorylation;GO:0033554//cellular response to stress;GO:0042044//fluid transport;GO:0042743//hydrogen peroxide metabolic process;GO:…
MSTRG.20379	--	cysteine-rich and transmembrane domain-containing protein WIH1-like [Camellia sinensis]	-	-	-	-	-	-	-
MSTRG.20402	--	-	-	-	-	-	-	-	-
MSTRG.20410	--	F-box/LRR-repeat protein 4 [Camellia sinensis]	-	-	-	-	-	-	-
MSTRG.2042	SYP23	syntaxin-22-like isoform X2 [Camellia sinensis]	Cellular Processes;Genetic Information Processing	Transport and catabolism;Folding, sorting and degradation	ko04145//Phagosome;ko04130//SNARE interactions in vesicular transport	K08488;K08488	-	-	-
MSTRG.20426	--	-	-	-	-	-	-	-	-
MSTRG.20427	--	-	-	-	-	-	-	-	-
MSTRG.20449	TAR1-A	protein TAR1-like [Populus alba]	-	-	-	-	-	-	-
MSTRG.20450	ART3	rRNA intron-encoded homing endonuclease [Cucumis melo var. makuwa] [Cucumis melo]	-	-	-	-	-	GO:0016757//transferase activity, transferring glycosyl groups	-
MSTRG.20451	--	Protein TAR1 [Capsicum annuum]	-	-	-	-	-	-	-
MSTRG.20455	PAPS1	Nuclear poly(A) polymerase [Actinidia chinensis var. chinensis] [Actinidia chinensis]	Genetic Information Processing	Translation	ko03015//mRNA surveillance pathway	K14376	GO:0043231//intracellular membrane-bounded organelle	GO:0032550//purine ribonucleoside binding;GO:0043169//cation binding;GO:0070566//adenylyltransferase activity	GO:0007049//cell cycle;GO:0008283//cell proliferation;GO:0031123//RNA 3'-end processing;GO:0031348//negative regulation of defense response;GO:0048449//floral organ formation;GO:0048827//phyllome development
MSTRG.20461	--	ATP-dependent RNA helicase DBP8-like [Camellia sinensis]	-	-	-	-	-	-	-
MSTRG.20482	DRP2A	Dynamin-2A [Vitis vinifera]	Cellular Processes	Transport and catabolism	ko04144//Endocytosis	K01528	GO:0005911//cell-cell junction;GO:0015630//microtubule cytoskeleton;GO:0030139//endocytic vesicle;GO:0031090//organelle membrane	GO:0005515//protein binding;GO:0017111//nucleoside-triphosphatase activity;GO:0032550//purine ribonucleoside binding	GO:0001101//response to acid chemical;GO:0006892//post-Golgi vesicle-mediated transport;GO:0006898//receptor-mediated endocytosis
MSTRG.20536	--	F-box/LRR-repeat protein 4 [Prunus yedoensis var. nudiflora] [Prunus yedoensis]	-	-	-	-	-	-	-
MSTRG.2055	FH14	Formin-like protein [Actinidia chinensis var. chinensis] [Actinidia chinensis]	-	-	-	-	GO:0015629//actin cytoskeleton;GO:0015630//microtubule cytoskeleton;GO:0044444//cytoplasmic part	GO:0003779//actin binding;GO:0015631//tubulin binding;GO:0016791//phosphatase activity	GO:0006796//phosphate-containing compound metabolic process;GO:0007015//actin filament organization;GO:0009555//pollen development
MSTRG.20551	--	GTP diphosphokinase like [Actinidia chinensis var. chinensis] [Actinidia chinensis]	-	-	-	-	GO:0009536//plastid	GO:0016778//diphosphotransferase activity;GO:0031406//carboxylic acid binding;GO:0032550//purine ribonucleoside binding	GO:0006950//response to stress;GO:0009150//purine ribonucleotide metabolic process
MSTRG.20576	At2g47690	NADH dehydrogenase [ubiquinone] iron-sulfur protein 5-B [Camellia sinensis]	Metabolism;Metabolism	Global and overview maps;Energy metabolism	ko01100//Metabolic pathways;ko00190//Oxidative phosphorylation	K03938;K03938	GO:0030964//NADH dehydrogenase complex;GO:0031970//organelle envelope lumen;GO:0044455//mitochondrial membrane part	GO:0097159//organic cyclic compound binding	GO:0043094//cellular metabolic compound salvage;GO:0044710//single-organism metabolic process
MSTRG.20580	STT3A	dolichyl-diphosphooligosaccharide--protein glycosyltransferase [Salvia splendens]	Metabolism;Genetic Information Processing;Metabolism;Metabolism	Global and overview maps;Folding, sorting and degradation;Glycan biosynthesis and metabolism;Glycan biosynthesis and metabolism	ko01100//Metabolic pathways;ko04141//Protein processing in endoplasmic reticulum;ko00510//N-Glycan biosynthesis;ko00513//Various types of N-glycan biosynthesis	K07151;K07151;K07151;K07151	GO:0009536//plastid;GO:0031090//organelle membrane;GO:0031224//intrinsic component of membrane	GO:0004576//oligosaccharyl transferase activity	GO:0006464//cellular protein modification process;GO:0006970//response to osmotic stress;GO:0009814//defense response, incompatible interaction;GO:0016072//rRNA metabolic process;GO:0033554//cellular response to stress
MSTRG.20584	--	-	-	-	-	-	-	-	-
MSTRG.20595	HSBP	heat shock factor-binding protein-like [Camellia sinensis]	-	-	-	-	GO:0043231//intracellular membrane-bounded organelle;GO:0044444//cytoplasmic part	GO:0005515//protein binding	GO:0009791//post-embryonic development;GO:0010286//heat acclimation
MSTRG.20598	PCMP-E70	pentatricopeptide repeat-containing protein At1g09190-like [Camellia sinensis]	-	-	-	-	-	-	-
MSTRG.20605	--	-	-	-	-	-	-	-	-
MSTRG.20616	--	uncharacterized protein LOC114303316 isoform X4 [Camellia sinensis]	-	-	-	-	-	-	-
MSTRG.20626	--	uncharacterized protein LOC114320524 [Camellia sinensis]	-	-	-	-	-	-	-
MSTRG.20627	Os03g0586800	lysine--tRNA ligase-like [Camellia sinensis]	Genetic Information Processing	Translation	ko00970//Aminoacyl-tRNA biosynthesis	K04567	GO:0005911//cell-cell junction;GO:0044444//cytoplasmic part	GO:0004812//aminoacyl-tRNA ligase activity;GO:0032550//purine ribonucleoside binding	GO:0000338//protein deneddylation;GO:0006418//tRNA aminoacylation for protein translation;GO:0009117//nucleotide metabolic process;GO:0009639//response to red or far red light
MSTRG.20631	--	-	-	-	-	-	-	-	-
MSTRG.20654	--	-	-	-	-	-	-	-	-
MSTRG.2067	--	-	-	-	-	-	-	-	-
MSTRG.20692	PFDN6	prefoldin subunit 6-like [Camellia sinensis]	-	-	-	-	GO:0043234//protein complex;GO:0044444//cytoplasmic part	GO:0005515//protein binding	GO:0006006//glucose metabolic process;GO:0006090//pyruvate metabolic process;GO:0006970//response to osmotic stress;GO:0010038//response to metal ion;GO:0030865//cortical cytoskeleton organization;GO:0044267//cellular protein metabolic process
MSTRG.20704	ECA3	calcium-transporting ATPase 3, endoplasmic reticulum-type-like [Camellia sinensis]	-	-	-	-	GO:0010008//endosome membrane;GO:0030529//intracellular ribonucleoprotein complex;GO:0031227//intrinsic component of endoplasmic reticulum membrane;GO:0031984//organelle subcompartment	GO:0005198//structural molecule activity;GO:0005515//protein binding;GO:0019829//cation-transporting ATPase activity;GO:0032550//purine ribonucleoside binding;GO:0043169//cation binding	GO:0006816//calcium ion transport;GO:0006828//manganese ion transport;GO:0010038//response to metal ion;GO:0010467//gene expression;GO:0044767//single-organism developmental process;GO:0046916//cellular transition metal ion homeostasis;GO:0048193//Golgi vesicle transport;GO:0061024//membrane organization
MSTRG.20705	DSP8	Dual specificity protein phosphatase DSP8 [Actinidia chinensis var. chinensis] [Actinidia chinensis]	-	-	-	-	-	-	-
MSTRG.20709	--	-	-	-	-	-	-	-	-
MSTRG.20711	--	uncharacterized GPI-anchored protein At1g61900-like [Camellia sinensis]	-	-	-	-	GO:0016020//membrane	-	-
MSTRG.20718	rplT	50S ribosomal protein [Actinidia chinensis var. chinensis] [Actinidia chinensis]	Genetic Information Processing	Translation	ko03010//Ribosome	K02887	GO:0009536//plastid;GO:0030529//intracellular ribonucleoprotein complex	GO:0003723//RNA binding;GO:0005198//structural molecule activity;GO:0016859//cis-trans isomerase activity	GO:0010467//gene expression;GO:0022613//ribonucleoprotein complex biogenesis
MSTRG.20722	SCPL20	serine carboxypeptidase-like 20 [Camellia sinensis]	-	-	-	-	-	GO:0004180//carboxypeptidase activity	GO:0019538//protein metabolic process
MSTRG.2073	--	uridine kinase-like protein 3 [Ziziphus jujuba]	-	-	-	-	-	-	-
MSTRG.20730	--	-	-	-	-	-	-	-	-
MSTRG.20733	--	Plant transposase [Cucumis melo var. makuwa] [Cucumis melo]	-	-	-	-	-	-	-
MSTRG.20737	--	uncharacterized protein LOC114262971 [Camellia sinensis]	-	-	-	-	-	-	-
MSTRG.20739	--	glycine-rich RNA-binding protein 10-like [Camellia sinensis]	-	-	-	-	-	-	-
MSTRG.20745	--	-	-	-	-	-	-	-	-
MSTRG.20752	AERO2	kinesin-like protein KIN-12E [Camellia sinensis]	Genetic Information Processing	Folding, sorting and degradation	ko04141//Protein processing in endoplasmic reticulum	K10950	GO:0031090//organelle membrane;GO:0031224//intrinsic component of membrane;GO:0043231//intracellular membrane-bounded organelle	GO:0000166//nucleotide binding;GO:0016667//oxidoreductase activity, acting on a sulfur group of donors;GO:0016758//transferase activity, transferring hexosyl groups	GO:0006464//cellular protein modification process;GO:0007165//signal transduction;GO:0033554//cellular response to stress;GO:0044710//single-organism metabolic process
MSTRG.20754	--	-	-	-	-	-	-	-	-
MSTRG.20757	--	hypothetical protein TEA_025399 [Camellia sinensis var. sinensis] [Camellia sinensis]	-	-	-	-	-	-	-
MSTRG.20765	RPN2	dolichyl-diphosphooligosaccharide--protein glycosyltransferase subunit 2 [Ricinus communis]	Metabolism;Genetic Information Processing;Metabolism;Metabolism	Global and overview maps;Folding, sorting and degradation;Glycan biosynthesis and metabolism;Glycan biosynthesis and metabolism	ko01100//Metabolic pathways;ko04141//Protein processing in endoplasmic reticulum;ko00510//N-Glycan biosynthesis;ko00513//Various types of N-glycan biosynthesis	K12667;K12667;K12667;K12667	GO:0005618//cell wall;GO:0005911//cell-cell junction;GO:0031090//organelle membrane;GO:0031224//intrinsic component of membrane;GO:0043231//intracellular membrane-bounded organelle	GO:0016757//transferase activity, transferring glycosyl groups	GO:0006487//protein N-linked glycosylation;GO:0006950//response to stress;GO:0016072//rRNA metabolic process;GO:0030243//cellulose metabolic process
MSTRG.20770	--	uncharacterized protein LOC114290040 [Camellia sinensis]	-	-	-	-	-	-	-
MSTRG.20772	--	uncharacterized protein LOC114290040 [Camellia sinensis]	-	-	-	-	-	-	-
MSTRG.20781	CYP94C1	cytochrome P450 94C1-like [Camellia sinensis]	-	-	-	-	GO:0043227//membrane-bounded organelle	GO:0016712//oxidoreductase activity, acting on paired donors, with incorporation or reduction of molecular oxygen, reduced flavin or flavoprotein as one donor, and incorporation of one atom of oxygen;GO:0016713//oxidoreductase activity, acting on paired donors, with incorporation or reduction of molecular oxygen, reduced iron-sulfur protein as one donor, and incorporation of one atom of oxygen;GO…	GO:0001101//response to acid chemical;GO:0006972//hyperosmotic response;GO:0009694//jasmonic acid metabolic process;GO:0009755//hormone-mediated signaling pathway;GO:0051707//response to other organism
MSTRG.20782	--	PREDICTED: formin-like protein 4 isoform X2 [Vitis vinifera]	-	-	-	-	-	-	-
MSTRG.20787	--	hypothetical protein TEA_029201 [Camellia sinensis var. sinensis] [Camellia sinensis]	-	-	-	-	-	-	-
MSTRG.20798	--	cox viia-like protein [Trifolium pratense]	-	-	-	-	GO:0044455//mitochondrial membrane part	GO:0009055//electron carrier activity;GO:0060089//molecular transducer activity	GO:0006605//protein targeting;GO:0015992//proton transport
MSTRG.20803	--	-	-	-	-	-	-	-	-
MSTRG.20805	--	-	-	-	-	-	-	-	-
MSTRG.20813	PSK6	Phytosulfokine-beta like [Actinidia chinensis var. chinensis] [Actinidia chinensis]	-	-	-	-	-	GO:0005102//receptor binding	GO:0044707//single-multicellular organism process;GO:0048869//cellular developmental process
MSTRG.20816	PHT4;4	ascorbate transporter, chloroplastic-like isoform X1 [Camellia sinensis]	-	-	-	-	GO:0009528//plastid inner membrane;GO:0044434//chloroplast part	GO:0015103//inorganic anion transmembrane transporter activity;GO:0015291//secondary active transmembrane transporter activity	GO:0006605//protein targeting;GO:0006739//NADP metabolic process;GO:0006952//defense response;GO:0009414//response to water deprivation;GO:0009617//response to bacterium;GO:0009620//response to fungus;GO:0009696//salicylic acid metabolic process;GO:0009755//hormone-mediated signaling pathway;GO:0009863//salicylic acid mediated signaling pathway;GO:0010243//response to organonitrogen compound;GO:0…
MSTRG.20820	TSB	tryptophan synthase beta chain 2, chloroplastic [Camellia sinensis]	Metabolism;Metabolism;Metabolism;Metabolism;Metabolism	Global and overview maps;Global and overview maps;Global and overview maps;Amino acid metabolism;Amino acid metabolism	ko01100//Metabolic pathways;ko01110//Biosynthesis of secondary metabolites;ko01230//Biosynthesis of amino acids;ko00260//Glycine, serine and threonine metabolism;ko00400//Phenylalanine, tyrosine and tryptophan biosynthesis	K01696;K01696;K01696;K01696;K01696	-	-	-
MSTRG.20824	VIP2	probable NOT transcription complex subunit VIP2 [Camellia sinensis]	Genetic Information Processing	Folding, sorting and degradation	ko03018//RNA degradation	K12605	-	-	GO:0010468//regulation of gene expression
MSTRG.20830	--	DUF3128 domain-containing protein [Cephalotus follicularis]	-	-	-	-	GO:0043231//intracellular membrane-bounded organelle	GO:0003676//nucleic acid binding;GO:0016817//hydrolase activity, acting on acid anhydrides;GO:0032550//purine ribonucleoside binding;GO:0046914//transition metal ion binding	-
MSTRG.20831	--	DUF3128 domain-containing protein [Cephalotus follicularis]	-	-	-	-	GO:0043231//intracellular membrane-bounded organelle	GO:0003676//nucleic acid binding;GO:0016817//hydrolase activity, acting on acid anhydrides;GO:0032550//purine ribonucleoside binding;GO:0046914//transition metal ion binding	-
MSTRG.20836	--	RecQ-mediated genome instability protein [Actinidia chinensis var. chinensis] [Actinidia chinensis]	-	-	-	-	-	-	-
MSTRG.20841	AGO4	protein argonaute 4-like [Camellia sinensis]	-	-	-	-	GO:0000790//nuclear chromatin;GO:0016604//nuclear body;GO:0044444//cytoplasmic part	GO:0008135//translation factor activity, RNA binding	GO:0000725//recombinational repair;GO:0003006//developmental process involved in reproduction;GO:0005982//starch metabolic process;GO:0005984//disaccharide metabolic process;GO:0006260//DNA replication;GO:0006305//DNA alkylation;GO:0006342//chromatin silencing;GO:0006412//translation;GO:0006461//protein complex assembly;GO:0007017//microtubule-based process;GO:0007154//cell communication;GO:00097…
MSTRG.20859	--	-	-	-	-	-	-	-	-
MSTRG.20860	--	Nodulation protein like [Actinidia chinensis var. chinensis] [Actinidia chinensis]	-	-	-	-	-	GO:0016782//transferase activity, transferring sulfur-containing groups	-
MSTRG.20895	--	Receptor-like serine/threonine-protein kinase NCRK [Glycine soja]	-	-	-	-	-	-	-
MSTRG.20924	At2g45070	protein transport protein Sec61 subunit beta [Camellia sinensis]	Genetic Information Processing;Cellular Processes;Genetic Information Processing	Folding, sorting and degradation;Transport and catabolism;Folding, sorting and degradation	ko04141//Protein processing in endoplasmic reticulum;ko04145//Phagosome;ko03060//Protein export	K09481;K09481;K09481	GO:0016020//membrane	GO:0022892//substrate-specific transporter activity	GO:0000302//response to reactive oxygen species;GO:0008104//protein localization;GO:0009642//response to light intensity;GO:0033554//cellular response to stress;GO:0044267//cellular protein metabolic process
MSTRG.20931	--	Fos-related antigen 2 like [Actinidia chinensis var. chinensis] [Actinidia chinensis]	-	-	-	-	-	-	-
MSTRG.20941	--	ERI1 exoribonuclease 2-like [Camellia sinensis]	-	-	-	-	-	-	-
MSTRG.20944	--	NEDD8-specific protease 1-like isoform X1 [Camellia sinensis]	-	-	-	-	-	GO:0070011//peptidase activity, acting on L-amino acid peptides	-
MSTRG.20949	--	tetraketide alpha-pyrone reductase 2-like, partial [Camellia sinensis]	-	-	-	-	-	-	-
MSTRG.2095	--	7-deoxyloganetin glucosyltransferase-like [Camellia sinensis]	-	-	-	-	-	-	-
MSTRG.20958	HAT	zinc finger BED domain-containing protein DAYSLEEPER-like [Camellia sinensis]	-	-	-	-	-	-	-
MSTRG.20965	--	Endonuclease/exonuclease/phosphatase [Corchorus olitorius]	-	-	-	-	-	-	-
MSTRG.20986	--	-	-	-	-	-	-	-	-
MSTRG.21008	UKL4	acyl-coenzyme A thioesterase 8-like isoform X2 [Olea europaea var. sylvestris] [Olea europaea]	Metabolism;Metabolism;Metabolism;Metabolism	Global and overview maps;Global and overview maps;Lipid metabolism;Lipid metabolism	ko01100//Metabolic pathways;ko01110//Biosynthesis of secondary metabolites;ko00062//Fatty acid elongation;ko01040//Biosynthesis of unsaturated fatty acids	K01068;K01068;K01068;K01068	-	GO:0016740//transferase activity	GO:0008152//metabolic process
MSTRG.21025	--	37S ribosomal protein [Actinidia chinensis var. chinensis] [Actinidia chinensis]	-	-	-	-	GO:0043231//intracellular membrane-bounded organelle	GO:0005319//lipid transporter activity;GO:0008289//lipid binding	GO:0006869//lipid transport
MSTRG.21033	--	heterogeneous nuclear ribonucleoprotein Q-like [Camellia sinensis]	-	-	-	-	-	-	-
MSTRG.21045	--	Retrovirus-related Pol polyprotein from transposon TNT 1-94 [Vitis vinifera]	-	-	-	-	-	-	-
MSTRG.2110	--	Arabinogalactan peptide 20 like [Actinidia chinensis var. chinensis] [Actinidia chinensis]	-	-	-	-	-	-	-
MSTRG.21101	TIM10	Mitochondrial import inner membrane translocase [Actinidia chinensis var. chinensis] [Actinidia chinensis]	-	-	-	-	GO:0005739//mitochondrion;GO:0009536//plastid;GO:0031970//organelle envelope lumen	GO:0008320//protein transmembrane transporter activity;GO:0043169//cation binding	GO:0006605//protein targeting;GO:0006839//mitochondrial transport;GO:0006996//organelle organization;GO:0009451//RNA modification;GO:0043094//cellular metabolic compound salvage
MSTRG.21107	HEMH	ferrochelatase-2, chloroplastic-like [Camellia sinensis]	Metabolism;Metabolism;Metabolism	Global and overview maps;Global and overview maps;Metabolism of cofactors and vitamins	ko01100//Metabolic pathways;ko01110//Biosynthesis of secondary metabolites;ko00860//Porphyrin and chlorophyll metabolism	K01772;K01772;K01772	GO:0042170//plastid membrane;GO:0044434//chloroplast part	GO:0004672//protein kinase activity;GO:0016829//lyase activity;GO:0032550//purine ribonucleoside binding	GO:0005982//starch metabolic process;GO:0005984//disaccharide metabolic process;GO:0006089//lactate metabolic process;GO:0006090//pyruvate metabolic process;GO:0006396//RNA processing;GO:0006417//regulation of translation;GO:0006468//protein phosphorylation;GO:0006605//protein targeting;GO:0006739//NADP metabolic process;GO:0006779//porphyrin-containing compound biosynthetic process;GO:0006952//d…
MSTRG.21163	--	unnamed protein product [Triticum turgidum subsp. durum] [Triticum turgidum]	-	-	-	-	-	-	-
MSTRG.21179	TKPR1	cinnamoyl-CoA reductase 1-like [Camellia sinensis]	-	-	-	-	GO:0016020//membrane;GO:0044444//cytoplasmic part	GO:0016616//oxidoreductase activity, acting on the CH-OH group of donors, NAD or NADP as acceptor;GO:0016620//oxidoreductase activity, acting on the aldehyde or oxo group of donors, NAD or NADP as acceptor;GO:0048037//cofactor binding	GO:0009699//phenylpropanoid biosynthetic process;GO:0019758//glycosinolate biosynthetic process
MSTRG.21180	--	-	-	-	-	-	-	-	-
MSTRG.21194	--	Protein kinase C-like [Actinidia chinensis var. chinensis] [Actinidia chinensis]	-	-	-	-	-	-	-
MSTRG.21197	ISS1	LOW QUALITY PROTEIN: aromatic aminotransferase ISS1-like [Camellia sinensis]	Metabolism;Metabolism;Metabolism	Global and overview maps;Amino acid metabolism;Amino acid metabolism	ko01100//Metabolic pathways;ko00270//Cysteine and methionine metabolism;ko00380//Tryptophan metabolism	K00837;K00837;K00837	GO:0044444//cytoplasmic part	GO:0043168//anion binding;GO:0070546//L-phenylalanine aminotransferase activity	GO:0009639//response to red or far red light;GO:0009850//auxin metabolic process;GO:0010364//regulation of ethylene biosynthetic process;GO:0032353//negative regulation of hormone biosynthetic process
MSTRG.21225	KRP3	cyclin-dependent kinase inhibitor 3-like isoform X2 [Camellia sinensis]	-	-	-	-	GO:0043231//intracellular membrane-bounded organelle	GO:0005515//protein binding;GO:0016538//cyclin-dependent protein serine/threonine kinase regulator activity	GO:0000079//regulation of cyclin-dependent protein serine/threonine kinase activity;GO:0006461//protein complex assembly;GO:0006469//negative regulation of protein kinase activity;GO:0010374//stomatal complex development;GO:0016458//gene silencing;GO:0016568//chromatin modification;GO:0044786//cell cycle DNA replication;GO:0048285//organelle fission;GO:0051052//regulation of DNA metabolic process…
MSTRG.21226	--	Synapse-associated protein [Actinidia chinensis var. chinensis] [Actinidia chinensis]	-	-	-	-	-	GO:0008236//serine-type peptidase activity	-
MSTRG.21230	--	Gibberellin regulated protein [Cynara cardunculus var. scolymus] [Cynara cardunculus]	-	-	-	-	-	-	-
MSTRG.21233	--	hypothetical protein TEA_018821 [Camellia sinensis var. sinensis] [Camellia sinensis]	-	-	-	-	-	-	-
MSTRG.21247	--	-	-	-	-	-	-	-	-
MSTRG.21251	NRPB10L	RNA polymerases N / 8 kDa subunit [Theobroma cacao]	Genetic Information Processing	Transcription	ko03020//RNA polymerase	K03007	-	-	-
MSTRG.21258	PR4	wound-induced basic protein [Camellia sinensis]	-	-	-	-	GO:0043231//intracellular membrane-bounded organelle;GO:0044444//cytoplasmic part	-	GO:0009725//response to hormone
MSTRG.2126	--	-	-	-	-	-	-	-	-
MSTRG.21261	--	-	-	-	-	-	-	-	-
MSTRG.21267	--	SKI family transcriptional corepressor 2-like isoform X2 [Camellia sinensis]	-	-	-	-	-	-	-
MSTRG.2128	--	uncharacterized protein LOC114274007 isoform X2 [Camellia sinensis]	-	-	-	-	-	-	-
MSTRG.21290	EPFL9	EPIDERMAL PATTERNING FACTOR-like protein 9 isoform X2 [Camellia sinensis]	-	-	-	-	GO:0005576//extracellular region	-	GO:0003002//regionalization;GO:0007154//cell communication;GO:0009451//RNA modification;GO:0010374//stomatal complex development
MSTRG.21291	--	uncharacterized protein LOC114258941 [Camellia sinensis]	-	-	-	-	-	-	-
MSTRG.21292	--	-	-	-	-	-	-	-	-
MSTRG.21319	--	maternal effect embryoarrest 60 [Zostera marina]	-	-	-	-	-	-	-
MSTRG.21325	--	-	-	-	-	-	-	-	-
MSTRG.2133	ESP3	SNF1-related protein kinase regulatory subunit gamma-1-like isoform X2 [Camellia sinensis]	Genetic Information Processing	Transcription	ko03040//Spliceosome	K12813	GO:0005618//cell wall;GO:0043231//intracellular membrane-bounded organelle	GO:0016772//transferase activity, transferring phosphorus-containing groups;GO:0017076//purine nucleotide binding;GO:0032550//purine ribonucleoside binding;GO:0042623//ATPase activity, coupled	GO:0003006//developmental process involved in reproduction;GO:0006305//DNA alkylation;GO:0006631//fatty acid metabolic process;GO:0006796//phosphate-containing compound metabolic process;GO:0007154//cell communication;GO:0030422//production of siRNA involved in RNA interference;GO:0042126//nitrate metabolic process;GO:0045087//innate immune response
MSTRG.21330	DCP2	PREDICTED: mRNA-decapping enzyme subunit 2-like, partial [Juglans regia]	Genetic Information Processing	Folding, sorting and degradation	ko03018//RNA degradation	K12613	GO:0036464//cytoplasmic ribonucleoprotein granule;GO:0043231//intracellular membrane-bounded organelle	GO:0016462//pyrophosphatase activity;GO:0044822//poly(A) RNA binding;GO:0046914//transition metal ion binding;GO:0046983//protein dimerization activity	GO:0003006//developmental process involved in reproduction;GO:0006402//mRNA catabolic process;GO:0006625//protein targeting to peroxisome;GO:0009062//fatty acid catabolic process;GO:0010608//posttranscriptional regulation of gene expression;GO:0016032//viral process;GO:0044707//single-multicellular organism process;GO:0090305//nucleic acid phosphodiester bond hydrolysis
MSTRG.21333	--	-	-	-	-	-	-	-	-
MSTRG.2139	ndhF	NADH-plastoquinone oxidoreductase subunit 5 [Camellia nitidissima]	Metabolism;Metabolism	Global and overview maps;Energy metabolism	ko01100//Metabolic pathways;ko00190//Oxidative phosphorylation	K05577;K05577	GO:0031224//intrinsic component of membrane;GO:0044434//chloroplast part	GO:0048037//cofactor binding;GO:0050136//NADH dehydrogenase (quinone) activity	GO:0022904//respiratory electron transport chain;GO:0051234//establishment of localization
MSTRG.21391	PHL5	myb family transcription factor PHL5-like isoform X4 [Camellia sinensis]	-	-	-	-	-	GO:0003824//catalytic activity	-
MSTRG.21392	DPB2	PREDICTED: 39S ribosomal protein L45, mitochondrial isoform X1 [Juglans regia]	-	-	-	-	GO:0043231//intracellular membrane-bounded organelle	GO:0016787//hydrolase activity;GO:0034061//DNA polymerase activity	GO:0006260//DNA replication
MSTRG.2140	ndhF	NADH-plastoquinone oxidoreductase subunit 5 [Camellia nitidissima]	Metabolism;Metabolism	Global and overview maps;Energy metabolism	ko01100//Metabolic pathways;ko00190//Oxidative phosphorylation	K05577;K05577	GO:0031224//intrinsic component of membrane;GO:0044434//chloroplast part	GO:0048037//cofactor binding;GO:0050136//NADH dehydrogenase (quinone) activity	GO:0022904//respiratory electron transport chain;GO:0051234//establishment of localization
MSTRG.21400	--	Leucine-rich repeat [Macleaya cordata]	-	-	-	-	-	-	-
MSTRG.21401	--	PREDICTED: protein NLRC3 isoform X3 [Vitis vinifera]	-	-	-	-	-	-	-
MSTRG.21419	--	glucose-6-phosphate 1-dehydrogenase 6, cytoplasmic-like [Camellia sinensis]	-	-	-	-	-	-	-
MSTRG.21429	--	eukaryotic translation initiation factor 4B3-like [Camellia sinensis]	-	-	-	-	-	-	-
MSTRG.21433	ATG8CL	autophagy-related protein 8C-like [Camellia sinensis]	Cellular Processes	Transport and catabolism	ko04136//Autophagy - other eukaryotes	K08341	GO:0005774//vacuolar membrane;GO:0009536//plastid;GO:0015630//microtubule cytoskeleton;GO:0030659//cytoplasmic vesicle membrane	GO:0008641//small protein activating enzyme activity;GO:0015631//tubulin binding;GO:0016740//transferase activity;GO:0019783//ubiquitin-like protein-specific protease activity	GO:0006281//DNA repair;GO:0008104//protein localization;GO:0009408//response to heat;GO:0009620//response to fungus;GO:0019538//protein metabolic process;GO:0044248//cellular catabolic process;GO:0046474//glycerophospholipid biosynthetic process;GO:0051234//establishment of localization
MSTRG.21462	At2g20490	H/ACA ribonucleoprotein complex subunit 3-like protein [Camellia sinensis]	Genetic Information Processing	Translation	ko03008//Ribosome biogenesis in eukaryotes	K11130	GO:0005732//small nucleolar ribonucleoprotein complex;GO:0016604//nuclear body;GO:0043232//intracellular non-membrane-bounded organelle;GO:0044423//virion part	GO:0003723//RNA binding	GO:0000741//karyogamy;GO:0009451//RNA modification;GO:0016072//rRNA metabolic process;GO:0022613//ribonucleoprotein complex biogenesis
MSTRG.21485	ORP3C	oxysterol-binding protein-related protein 3A-like isoform X1 [Camellia sinensis]	-	-	-	-	GO:0043231//intracellular membrane-bounded organelle;GO:0044444//cytoplasmic part	GO:0032934//sterol binding	GO:0000302//response to reactive oxygen species;GO:0006629//lipid metabolic process;GO:0006952//defense response;GO:0007165//signal transduction;GO:0009072//aromatic amino acid family metabolic process;GO:0009566//fertilization;GO:0009608//response to symbiont;GO:0009642//response to light intensity;GO:0009696//salicylic acid metabolic process;GO:0016482//cytoplasmic transport;GO:0044765//single-…
MSTRG.21494	--	probable leucine-rich repeat receptor-like protein kinase At5g49770 isoform X3 [Camellia sinensis]	-	-	-	-	-	-	-
MSTRG.21495	CKX1	TBC1 domain family member 8B [Camellia sinensis]	-	-	-	-	-	GO:0016614//oxidoreductase activity, acting on CH-OH group of donors	GO:0008152//metabolic process
MSTRG.21497	--	A-agglutinin anchorage subunit-like isoform X1 [Camellia sinensis]	-	-	-	-	-	-	-
MSTRG.21511	SRP9	signal recognition particle 9 kDa protein-like isoform X1 [Camellia sinensis]	Genetic Information Processing	Folding, sorting and degradation	ko03060//Protein export	K03109	GO:0048500//signal recognition particle	GO:0003723//RNA binding	GO:0006448//regulation of translational elongation;GO:0006613//cotranslational protein targeting to membrane
MSTRG.21529	--	-	-	-	-	-	-	-	-
MSTRG.21535	--	ADP-ribosylation factor 1-like [Camellia sinensis]	-	-	-	-	-	-	-
MSTRG.21658	MUB3	membrane-anchored ubiquitin-fold protein 3-like [Camellia sinensis]	-	-	-	-	-	-	-
MSTRG.21659	--	hypothetical protein TEA_017130 [Camellia sinensis var. sinensis] [Camellia sinensis]	-	-	-	-	-	-	-
MSTRG.21660	--	-	-	-	-	-	-	-	-
MSTRG.21670	At1g43900	Protein like [Actinidia chinensis var. chinensis] [Actinidia chinensis]	-	-	-	-	GO:0031224//intrinsic component of membrane	GO:0004620//phospholipase activity;GO:0004721//phosphoprotein phosphatase activity;GO:0032550//purine ribonucleoside binding;GO:0043169//cation binding	GO:0006464//cellular protein modification process;GO:0008104//protein localization;GO:0035556//intracellular signal transduction;GO:0048588//developmental cell growth
MSTRG.21682	RAC1	Rac-like GTP-binding protein [Actinidia chinensis var. chinensis] [Actinidia chinensis]	Cellular Processes	Transport and catabolism	ko04145//Phagosome	K04392	GO:0012505//endomembrane system;GO:0015630//microtubule cytoskeleton;GO:0016020//membrane;GO:0043231//intracellular membrane-bounded organelle;GO:0044444//cytoplasmic part	GO:0004620//phospholipase activity;GO:0005515//protein binding;GO:0017111//nucleoside-triphosphatase activity;GO:0032550//purine ribonucleoside binding	GO:0000904//cell morphogenesis involved in differentiation;GO:0005976//polysaccharide metabolic process;GO:0006928//movement of cell or subcellular component;GO:0007017//microtubule-based process;GO:0008064//regulation of actin polymerization or depolymerization;GO:0008104//protein localization;GO:0009664//plant-type cell wall organization;GO:0009755//hormone-mediated signaling pathway;GO:0009826…
MSTRG.2169	--	ATP synthase subunit alpha 1 [Striga asiatica]	-	-	-	-	-	-	-
MSTRG.21734	--	Holliday junction resolvase MOC1, chloroplastic-like [Camellia sinensis]	-	-	-	-	-	-	-
MSTRG.21752	METE	5-methyltetrahydropteroyltriglutamate--homocysteine methyltransferase-like [Camellia sinensis]	Metabolism;Metabolism;Metabolism;Metabolism;Metabolism	Global and overview maps;Global and overview maps;Global and overview maps;Amino acid metabolism;Metabolism of other amino acids	ko01100//Metabolic pathways;ko01110//Biosynthesis of secondary metabolites;ko01230//Biosynthesis of amino acids;ko00270//Cysteine and methionine metabolism;ko00450//Selenocompound metabolism	K00549;K00549;K00549;K00549;K00549	GO:0009536//plastid	GO:0008172//S-methyltransferase activity;GO:0046914//transition metal ion binding	GO:0000097//sulfur amino acid biosynthetic process
MSTRG.21767	PAE9	pectin acetylesterase 9-like, partial [Camellia sinensis]	-	-	-	-	-	-	-
MSTRG.21774	--	protein ALP1-like [Camellia sinensis]	-	-	-	-	-	-	-
MSTRG.21775	--	protein ALP1-like [Camellia sinensis]	-	-	-	-	-	-	-
MSTRG.21794	--	Pumilio 15 like [Actinidia chinensis var. chinensis] [Actinidia chinensis]	-	-	-	-	-	-	-
MSTRG.21813	At5g08430	Plus-3 domain, subgroup protein [Actinidia chinensis var. chinensis] [Actinidia chinensis]	-	-	-	-	GO:0043231//intracellular membrane-bounded organelle	GO:0046914//transition metal ion binding	GO:0006464//cellular protein modification process;GO:0032774//RNA biosynthetic process
MSTRG.21818	--	Protein disulfide-isomerase [Actinidia chinensis var. chinensis] [Actinidia chinensis]	-	-	-	-	-	-	-
MSTRG.21822	--	chlororespiratory reduction 42 [Pelargonium tetragonum]	-	-	-	-	-	-	GO:0009451//RNA modification;GO:0043623//cellular protein complex assembly
MSTRG.21825	BACOVA_02659	beta-glucosidase 2 [Camellia sinensis]	Metabolism;Metabolism;Metabolism;Metabolism;Metabolism	Global and overview maps;Global and overview maps;Biosynthesis of other secondary metabolites;Carbohydrate metabolism;Metabolism of other amino acids	ko01100//Metabolic pathways;ko01110//Biosynthesis of secondary metabolites;ko00940//Phenylpropanoid biosynthesis;ko00500//Starch and sucrose metabolism;ko00460//Cyanoamino acid metabolism	K05349;K05349;K05349;K05349;K05349	GO:0031224//intrinsic component of membrane	GO:0015926//glucosidase activity	GO:0044238//primary metabolic process
MSTRG.21848	VTC2	GDP-L-galactose phosphorylase 1-like isoform X2 [Camellia sinensis]	Metabolism;Metabolism;Metabolism	Global and overview maps;Global and overview maps;Carbohydrate metabolism	ko01100//Metabolic pathways;ko01110//Biosynthesis of secondary metabolites;ko00053//Ascorbate and aldarate metabolism	K14190;K14190;K14190	GO:0043231//intracellular membrane-bounded organelle	GO:0004645//phosphorylase activity;GO:0008905//mannose-phosphate guanylyltransferase activity;GO:0035251//UDP-glucosyltransferase activity	GO:0000302//response to reactive oxygen species;GO:0001101//response to acid chemical;GO:0006605//protein targeting;GO:0006972//hyperosmotic response;GO:0009617//response to bacterium;GO:0009694//jasmonic acid metabolic process;GO:0009755//hormone-mediated signaling pathway;GO:0019852//L-ascorbic acid metabolic process;GO:0043067//regulation of programmed cell death
MSTRG.21853	UPL6	E3 ubiquitin-protein ligase UPL6-like [Camellia sinensis]	-	-	-	-	-	-	-
MSTRG.21872	--	Protein Gawky like [Actinidia chinensis var. chinensis] [Actinidia chinensis]	-	-	-	-	GO:0043231//intracellular membrane-bounded organelle	-	GO:0000160//phosphorelay signal transduction system;GO:0002252//immune effector process;GO:0009404//toxin metabolic process;GO:0009692//ethylene metabolic process;GO:0009755//hormone-mediated signaling pathway;GO:0010243//response to organonitrogen compound;GO:0014070//response to organic cyclic compound;GO:0045333//cellular respiration
MSTRG.2189	At1g35710	MDIS1-interacting receptor like kinase 2-like [Camellia sinensis]	-	-	-	-	GO:0016020//membrane	GO:0016301//kinase activity;GO:0032550//purine ribonucleoside binding	GO:0006464//cellular protein modification process;GO:0006796//phosphate-containing compound metabolic process
MSTRG.21905	--	Serine/threonine-protein kinase pats1 [Actinidia chinensis var. chinensis] [Actinidia chinensis]	-	-	-	-	-	-	GO:0046474//glycerophospholipid biosynthetic process
MSTRG.21910	--	hypothetical protein TEA_029885 [Camellia sinensis var. sinensis] [Camellia sinensis]	-	-	-	-	-	-	-
MSTRG.21928	TOPP7	serine/threonine-protein phosphatase PP1-like isoform X1 [Camellia sinensis]	Genetic Information Processing	Translation	ko03015//mRNA surveillance pathway	K06269	GO:0008287//protein serine/threonine phosphatase complex;GO:0009536//plastid	GO:0004721//phosphoprotein phosphatase activity;GO:0043169//cation binding	GO:0006498//N-terminal protein lipidation;GO:0006796//phosphate-containing compound metabolic process
MSTRG.21929	GGPS1	Geranyl pyrophosphate synthase [Camellia sinensis]	Metabolism;Metabolism;Metabolism	Global and overview maps;Global and overview maps;Metabolism of terpenoids and polyketides	ko01100//Metabolic pathways;ko01110//Biosynthesis of secondary metabolites;ko00900//Terpenoid backbone biosynthesis	K13789;K13789;K13789	GO:0009536//plastid	GO:0004659//prenyltransferase activity;GO:0005488//binding	GO:0008654//phospholipid biosynthetic process;GO:0016114//terpenoid biosynthetic process;GO:0019758//glycosinolate biosynthetic process
MSTRG.2194	MIK2	MDIS1-interacting receptor like kinase 2-like [Camellia sinensis]	-	-	-	-	-	GO:0016301//kinase activity;GO:0016628//oxidoreductase activity, acting on the CH-CH group of donors, NAD or NADP as acceptor;GO:0032550//purine ribonucleoside binding	GO:0006464//cellular protein modification process;GO:0006796//phosphate-containing compound metabolic process;GO:0044710//single-organism metabolic process
MSTRG.21944	--	protein MAIN-LIKE 2-like [Camellia sinensis]	-	-	-	-	-	-	-
MSTRG.21949	--	Pre-mRNA-splicing factor 38A like [Actinidia chinensis var. chinensis] [Actinidia chinensis]	-	-	-	-	GO:0009536//plastid	-	GO:0006605//protein targeting;GO:0006631//fatty acid metabolic process
MSTRG.2195	At1g35710	MDIS1-interacting receptor like kinase 2-like [Camellia sinensis]	-	-	-	-	-	GO:0016740//transferase activity	-
MSTRG.2196	SEOB	protein SIEVE ELEMENT OCCLUSION B-like isoform X1 [Camellia sinensis]	-	-	-	-	-	-	-
MSTRG.21966	--	nigrin b-like [Camellia sinensis]	-	-	-	-	-	-	-
MSTRG.2197	--	protein SIEVE ELEMENT OCCLUSION B-like [Camellia sinensis]	-	-	-	-	-	-	-
MSTRG.21974	ksh	protein kish-like [Cynara cardunculus var. scolymus] [Cynara cardunculus]	-	-	-	-	GO:0009536//plastid;GO:0031224//intrinsic component of membrane	GO:0004672//protein kinase activity;GO:0032550//purine ribonucleoside binding	GO:0006464//cellular protein modification process;GO:0044710//single-organism metabolic process
MSTRG.21978	--	hypothetical protein TEA_018176 [Camellia sinensis var. sinensis] [Camellia sinensis]	-	-	-	-	-	-	-
MSTRG.21979	--	RNA-binding protein like [Actinidia chinensis var. chinensis] [Actinidia chinensis]	-	-	-	-	GO:0043231//intracellular membrane-bounded organelle	GO:0097159//organic cyclic compound binding	-
MSTRG.2198	--	-	-	-	-	-	-	-	-
MSTRG.2201	--	Cytochrome c oxidase biogenesis protein Cmc1-like protein [Actinidia chinensis var. chinensis] [Actinidia chinensis]	-	-	-	-	-	-	-
MSTRG.22019	CPC	transcription factor CPC-like [Camellia sinensis]	-	-	-	-	GO:0043231//intracellular membrane-bounded organelle	GO:0001071//nucleic acid binding transcription factor activity;GO:0003676//nucleic acid binding;GO:0005515//protein binding;GO:0016791//phosphatase activity;GO:0043169//cation binding	GO:0003002//regionalization;GO:0003006//developmental process involved in reproduction;GO:0006355//regulation of transcription, DNA-templated;GO:0006970//response to osmotic stress;GO:0008380//RNA splicing;GO:0009787//regulation of abscisic acid-activated signaling pathway;GO:0010061//regulation of trichoblast fate specification;GO:0010090//trichome morphogenesis;GO:0010454//negative regulation o…
MSTRG.22027	IPP	soluble inorganic pyrophosphatase-like isoform X1 [Camellia sinensis]	Metabolism	Energy metabolism	ko00190//Oxidative phosphorylation	K01507	GO:0044424//intracellular part	GO:0016462//pyrophosphatase activity	GO:0006793//phosphorus metabolic process
MSTRG.22036	AGP20	Arabinogalactan peptide 20 like [Actinidia chinensis var. chinensis] [Actinidia chinensis]	-	-	-	-	GO:0031224//intrinsic component of membrane	-	GO:0000041//transition metal ion transport;GO:0001101//response to acid chemical;GO:0009267//cellular response to starvation;GO:0010053//root epidermal cell differentiation;GO:0015698//inorganic anion transport;GO:0016129//phytosteroid biosynthetic process
MSTRG.22047	CPK28	calcium-dependent protein kinase 3, partial [Panax ginseng]	Organismal Systems	Environmental adaptation	ko04626//Plant-pathogen interaction	K13412	-	-	-
MSTRG.22053	WRKY27	probable WRKY transcription factor 29 [Camellia sinensis]	Organismal Systems;Environmental Information Processing	Environmental adaptation;Signal transduction	ko04626//Plant-pathogen interaction;ko04016//MAPK signaling pathway - plant	K13425;K13425	-	-	GO:0009987//cellular process;GO:0044699//single-organism process;GO:0050896//response to stimulus
MSTRG.22082	--	F-box protein At3g07870-like [Camellia sinensis]	-	-	-	-	-	-	-
MSTRG.22136	PAB4	polyadenylate-binding protein 4-like isoform X1 [Camellia sinensis]	Genetic Information Processing;Genetic Information Processing;Genetic Information Processing	Translation;Translation;Folding, sorting and degradation	ko03013//RNA transport;ko03015//mRNA surveillance pathway;ko03018//RNA degradation	K13126;K13126;K13126	GO:0043231//intracellular membrane-bounded organelle;GO:0044444//cytoplasmic part	GO:0008135//translation factor activity, RNA binding	GO:0009987//cellular process;GO:0010038//response to metal ion;GO:0010608//posttranscriptional regulation of gene expression;GO:0044403//symbiosis, encompassing mutualism through parasitism
MSTRG.2215	GSTZ5	glutathione S-transferase L3-like isoform X2 [Camellia sinensis]	Metabolism;Metabolism	Global and overview maps;Metabolism of other amino acids	ko01100//Metabolic pathways;ko00480//Glutathione metabolism	K00799;K00799	GO:0009532//plastid stroma;GO:0031224//intrinsic component of membrane	GO:0004721//phosphoprotein phosphatase activity;GO:0016765//transferase activity, transferring alkyl or aryl (other than methyl) groups;GO:0043169//cation binding	GO:0006464//cellular protein modification process;GO:0009404//toxin metabolic process;GO:0014070//response to organic cyclic compound
MSTRG.22155	cnot1	CCR4-NOT transcription complex subunit 1-like [Camellia sinensis]	Genetic Information Processing	Folding, sorting and degradation	ko03018//RNA degradation	K12604	-	-	-
MSTRG.22156	--	Nodulation protein like [Actinidia chinensis var. chinensis] [Actinidia chinensis]	-	-	-	-	-	GO:0016782//transferase activity, transferring sulfur-containing groups	-
MSTRG.22166	LIMYB	L10-interacting MYB domain-containing protein-like [Camellia sinensis]	-	-	-	-	-	-	-
MSTRG.22177	TFB5	general transcription and DNA repair factor IIH subunit TFB5 [Camellia sinensis]	Genetic Information Processing;Genetic Information Processing	Replication and repair;Transcription	ko03420//Nucleotide excision repair;ko03022//Basal transcription factors	K10845;K10845	GO:0043231//intracellular membrane-bounded organelle	-	GO:0006281//DNA repair;GO:0010468//regulation of gene expression
MSTRG.22194	CYP75B137	flavonoid 3',5'-hydroxylase-like [Camellia sinensis]	-	-	-	-	-	-	-
MSTRG.22196	--	mannosyl-oligosaccharide glucosidase GCS1 isoform X5 [Camellia sinensis]	Metabolism;Genetic Information Processing;Metabolism	Global and overview maps;Folding, sorting and degradation;Glycan biosynthesis and metabolism	ko01100//Metabolic pathways;ko04141//Protein processing in endoplasmic reticulum;ko00510//N-Glycan biosynthesis	K01228;K01228;K01228	-	-	-
MSTRG.22221	--	-	-	-	-	-	-	-	-
MSTRG.22243	At5g47470	WAT1-related protein At5g47470 [Camellia sinensis]	-	-	-	-	GO:0031224//intrinsic component of membrane	GO:0005215//transporter activity	GO:0044763//single-organism cellular process
MSTRG.22253	--	PHD finger protein [Actinidia chinensis var. chinensis] [Actinidia chinensis]	-	-	-	-	GO:0043231//intracellular membrane-bounded organelle	-	-
MSTRG.22261	--	-	-	-	-	-	-	-	-
MSTRG.22265	--	ADP-ribosylation factor 1-like [Camellia sinensis]	-	-	-	-	-	-	-
MSTRG.22304	--	DNA-directed RNA polymerase II subunit RPB2 [Actinidia chinensis var. chinensis] [Actinidia chinensis]	-	-	-	-	-	-	-
MSTRG.22307	FLZ2	FCS-Like Zinc finger 2-like [Camellia sinensis]	-	-	-	-	-	-	-
MSTRG.22309	BRG1	BOI-related E3 ubiquitin-protein ligase 1-like [Camellia sinensis]	-	-	-	-	-	GO:0003824//catalytic activity;GO:0046914//transition metal ion binding	GO:0006952//defense response
MSTRG.22327	--	-	-	-	-	-	-	-	-
MSTRG.22336	--	uncharacterized WD repeat-containing protein C17D11.16 [Camellia sinensis]	-	-	-	-	GO:0043231//intracellular membrane-bounded organelle	GO:0016740//transferase activity	GO:0016570//histone modification
MSTRG.22346	LSD1	protein LOL1 isoform X1 [Camellia sinensis]	-	-	-	-	GO:0043231//intracellular membrane-bounded organelle	GO:0001071//nucleic acid binding transcription factor activity;GO:0003676//nucleic acid binding	GO:0001101//response to acid chemical;GO:0002239//response to oomycetes;GO:0006521//regulation of cellular amino acid metabolic process;GO:0006970//response to osmotic stress;GO:0009725//response to hormone;GO:0010363//regulation of plant-type hypersensitive response;GO:0010468//regulation of gene expression;GO:0019430//removal of superoxide radicals;GO:0030154//cell differentiation;GO:0042743//h…
MSTRG.22364	--	glycine-rich cell wall structural protein 1.8-like [Camellia sinensis]	-	-	-	-	-	-	-
MSTRG.22373	--	Pentatricopeptide repeat-containing protein, chloroplastic [Vitis vinifera]	-	-	-	-	-	-	-
MSTRG.22381	SAMBA	protein SAMBA-like [Camellia sinensis]	-	-	-	-	-	GO:0032403//protein complex binding	GO:0001558//regulation of cell growth;GO:0009555//pollen development;GO:0009896//positive regulation of catabolic process;GO:0010564//regulation of cell cycle process;GO:0045926//negative regulation of growth
MSTRG.22396	DAD1	dolichyl-diphosphooligosaccharide--protein glycosyltransferase subunit DAD1 [Camellia sinensis]	Metabolism;Genetic Information Processing;Metabolism;Metabolism	Global and overview maps;Folding, sorting and degradation;Glycan biosynthesis and metabolism;Glycan biosynthesis and metabolism	ko01100//Metabolic pathways;ko04141//Protein processing in endoplasmic reticulum;ko00510//N-Glycan biosynthesis;ko00513//Various types of N-glycan biosynthesis	K12668;K12668;K12668;K12668	GO:0031090//organelle membrane;GO:0031224//intrinsic component of membrane;GO:0043231//intracellular membrane-bounded organelle	GO:0004576//oligosaccharyl transferase activity	GO:0006464//cellular protein modification process;GO:0043067//regulation of programmed cell death
MSTRG.2240	ctdspl2	CTD small phosphatase-like protein 2 [Camellia sinensis]	-	-	-	-	-	GO:0042578//phosphoric ester hydrolase activity	-
MSTRG.22403	AE7	protein AE7-like [Camellia sinensis]	-	-	-	-	-	-	-
MSTRG.22408	BTH1	NADP-dependent malic enzyme-like [Camellia sinensis]	Metabolism;Metabolism	Global and overview maps;Metabolism of cofactors and vitamins	ko01100//Metabolic pathways;ko00730//Thiamine metabolism	K14153;K14153	GO:0009532//plastid stroma	GO:0016301//kinase activity;GO:0016765//transferase activity, transferring alkyl or aryl (other than methyl) groups;GO:0032550//purine ribonucleoside binding;GO:0043169//cation binding	GO:0006772//thiamine metabolic process;GO:0006796//phosphate-containing compound metabolic process;GO:0009108//coenzyme biosynthetic process
MSTRG.22410	PLDZETA1	phospholipase D zeta 1-like [Camellia sinensis]	Metabolism;Metabolism;Cellular Processes;Metabolism;Metabolism	Global and overview maps;Global and overview maps;Transport and catabolism;Lipid metabolism;Lipid metabolism	ko01100//Metabolic pathways;ko01110//Biosynthesis of secondary metabolites;ko04144//Endocytosis;ko00564//Glycerophospholipid metabolism;ko00565//Ether lipid metabolism	K01115;K01115;K01115;K01115;K01115	-	GO:0004620//phospholipase activity;GO:0016628//oxidoreductase activity, acting on the CH-CH group of donors, NAD or NADP as acceptor	GO:0006952//defense response;GO:0009628//response to abiotic stimulus;GO:0009755//hormone-mediated signaling pathway;GO:0016043//cellular component organization;GO:0016192//vesicle-mediated transport;GO:0031668//cellular response to extracellular stimulus;GO:0033554//cellular response to stress;GO:0035966//response to topologically incorrect protein;GO:0043067//regulation of programmed cell death…
MSTRG.22413	At3g47110	probable LRR receptor-like serine/threonine-protein kinase At3g47570 [Camellia sinensis]	-	-	-	-	GO:0016020//membrane	GO:0004672//protein kinase activity	GO:0006796//phosphate-containing compound metabolic process
MSTRG.22414	--	-	-	-	-	-	-	-	-
MSTRG.22422	At5g14050	U3 small nucleolar RNA-associated protein 18 homolog [Camellia sinensis]	Genetic Information Processing	Translation	ko03008//Ribosome biogenesis in eukaryotes	K14553	GO:0031461//cullin-RING ubiquitin ligase complex;GO:0043231//intracellular membrane-bounded organelle	-	GO:0006163//purine nucleotide metabolic process;GO:0006221//pyrimidine nucleotide biosynthetic process
MSTRG.22426	--	-	-	-	-	-	-	-	-
MSTRG.22429	CDS1	basic blue protein-like [Camellia sinensis]	Metabolism;Metabolism;Metabolism;Environmental Information Processing	Global and overview maps;Global and overview maps;Lipid metabolism;Signal transduction	ko01100//Metabolic pathways;ko01110//Biosynthesis of secondary metabolites;ko00564//Glycerophospholipid metabolism;ko04070//Phosphatidylinositol signaling system	K00981;K00981;K00981;K00981	-	GO:0016779//nucleotidyltransferase activity	GO:0008610//lipid biosynthetic process;GO:0044249//cellular biosynthetic process;GO:0044255//cellular lipid metabolic process
MSTRG.22430	CDS1	basic blue protein-like [Camellia sinensis]	Metabolism;Metabolism;Metabolism;Environmental Information Processing	Global and overview maps;Global and overview maps;Lipid metabolism;Signal transduction	ko01100//Metabolic pathways;ko01110//Biosynthesis of secondary metabolites;ko00564//Glycerophospholipid metabolism;ko04070//Phosphatidylinositol signaling system	K00981;K00981;K00981;K00981	-	GO:0016779//nucleotidyltransferase activity	GO:0008610//lipid biosynthetic process;GO:0044249//cellular biosynthetic process;GO:0044255//cellular lipid metabolic process
MSTRG.22436	FAR1	protein FAR-RED IMPAIRED RESPONSE 1-like [Camellia sinensis]	-	-	-	-	-	-	-
MSTRG.22445	VIP2	probable NOT transcription complex subunit VIP2 [Camellia sinensis]	Genetic Information Processing	Folding, sorting and degradation	ko03018//RNA degradation	K12605	-	-	GO:0010468//regulation of gene expression
MSTRG.22449	--	50S ribosomal protein [Actinidia chinensis var. chinensis] [Actinidia chinensis]	-	-	-	-	GO:0043231//intracellular membrane-bounded organelle	-	GO:0010467//gene expression;GO:0044260//cellular macromolecule metabolic process;GO:0090304//nucleic acid metabolic process
MSTRG.22456	--	-	-	-	-	-	-	-	-
MSTRG.22457	--	APETALA2-like protein 3 isoform X1 [Camellia sinensis]	-	-	-	-	-	-	-
MSTRG.22485	AOX1C	mitochondrial alternative oxidase 1d [Camellia sinensis]	-	-	-	-	GO:0019866//organelle inner membrane;GO:0031224//intrinsic component of membrane;GO:0043231//intracellular membrane-bounded organelle	GO:0016682//oxidoreductase activity, acting on diphenols and related substances as donors, oxygen as acceptor;GO:0043169//cation binding	GO:0006950//response to stress;GO:0009060//aerobic respiration;GO:0009755//hormone-mediated signaling pathway
MSTRG.22504	At5g63440	glutamate receptor 3.4-like [Camellia sinensis]	-	-	-	-	GO:0016020//membrane	-	GO:0006810//transport;GO:0007166//cell surface receptor signaling pathway
MSTRG.22512	--	-	-	-	-	-	-	-	-
MSTRG.22538	--	hypothetical protein TEA_000310 [Camellia sinensis var. sinensis] [Camellia sinensis]	-	-	-	-	-	-	-
MSTRG.2255	--	PI-PLC X domain-containing protein At5g67130 [Camellia sinensis]	-	-	-	-	-	GO:0016787//hydrolase activity	-
MSTRG.22558	At4g26790	GDSL esterase/lipase At5g08460-like [Camellia sinensis]	-	-	-	-	-	-	-
MSTRG.22596	--	uncharacterized protein LOC114266852 [Camellia sinensis]	-	-	-	-	-	-	-
MSTRG.22615	--	Histone-lysine N-methyltransferase, H3 lysine-79 specific like [Actinidia chinensis var. chinensis] [Actinidia chinensis]	-	-	-	-	GO:0043231//intracellular membrane-bounded organelle	-	-
MSTRG.2262	RPL39A	60S ribosomal protein L39-1 [Pyrus ussuriensis x Pyrus communis]	Genetic Information Processing	Translation	ko03010//Ribosome	K02924	GO:0015934//large ribosomal subunit;GO:0043231//intracellular membrane-bounded organelle	GO:0005198//structural molecule activity	GO:0006605//protein targeting;GO:0010467//gene expression
MSTRG.22626	RPL37C	60S ribosomal protein L37-3-like [Camellia sinensis]	Genetic Information Processing	Translation	ko03010//Ribosome	K02922	GO:0015934//large ribosomal subunit;GO:0043231//intracellular membrane-bounded organelle	GO:0003723//RNA binding;GO:0005198//structural molecule activity;GO:0043169//cation binding;GO:0046983//protein dimerization activity	GO:0006006//glucose metabolic process;GO:0006886//intracellular protein transport;GO:0009451//RNA modification;GO:0010467//gene expression;GO:0022613//ribonucleoprotein complex biogenesis;GO:0034728//nucleosome organization
MSTRG.22673	pif1	ATP-dependent DNA helicase PIF1-like [Camellia sinensis]	-	-	-	-	GO:0043231//intracellular membrane-bounded organelle	GO:0004386//helicase activity	GO:0009987//cellular process
MSTRG.22708	--	-	-	-	-	-	-	-	-
MSTRG.22710	--	-	-	-	-	-	-	-	-
MSTRG.22713	--	protein ALP1-like [Camellia sinensis]	-	-	-	-	-	-	-
MSTRG.22716	--	hypothetical protein AALP_AAs41806U000100 [Arabis alpina]	-	-	-	-	-	-	-
MSTRG.22719	CPN60A1	ruBisCO large subunit-binding protein subunit alpha, chloroplastic-like [Camellia sinensis]	-	-	-	-	GO:0005576//extracellular region;GO:0005840//ribosome;GO:0009526//plastid envelope;GO:0009532//plastid stroma	GO:0003724//RNA helicase activity;GO:0032550//purine ribonucleoside binding	GO:0003006//developmental process involved in reproduction;GO:0006457//protein folding;GO:0009058//biosynthetic process;GO:0009657//plastid organization;GO:0048229//gametophyte development
MSTRG.22720	VAMP713	vesicle-associated membrane protein 711 [Camellia sinensis]	Genetic Information Processing	Folding, sorting and degradation	ko04130//SNARE interactions in vesicular transport	K08515	-	-	-
MSTRG.22730	--	disease resistance RPP13-like protein 4 isoform X1 [Camellia sinensis]	-	-	-	-	-	-	-
MSTRG.22737	--	TMV resistance protein N-like [Camellia sinensis]	-	-	-	-	-	-	-
MSTRG.22738	WAXY	granule-bound starch synthase, partial [Mitella integripetala]	Metabolism;Metabolism;Metabolism	Global and overview maps;Global and overview maps;Carbohydrate metabolism	ko01100//Metabolic pathways;ko01110//Biosynthesis of secondary metabolites;ko00500//Starch and sucrose metabolism	K13679;K13679;K13679	GO:0009536//plastid	GO:0046527//glucosyltransferase activity	GO:0005982//starch metabolic process;GO:0006950//response to stress;GO:0009247//glycolipid biosynthetic process;GO:0032958//inositol phosphate biosynthetic process
MSTRG.22741	--	homeobox protein knotted-1-like 5 isoform X3 [Camellia sinensis]	-	-	-	-	-	-	-
MSTRG.22742	--	homeobox protein knotted-1-like 5 isoform X3 [Camellia sinensis]	-	-	-	-	-	-	-
MSTRG.22745	MCCA	methylcrotonoyl-CoA carboxylase subunit alpha, mitochondrial [Camellia sinensis]	Metabolism;Metabolism	Global and overview maps;Amino acid metabolism	ko01100//Metabolic pathways;ko00280//Valine, leucine and isoleucine degradation	K01968;K01968	GO:0005840//ribosome;GO:0044429//mitochondrial part	GO:0016421//CoA carboxylase activity;GO:0016879//ligase activity, forming carbon-nitrogen bonds;GO:0032550//purine ribonucleoside binding;GO:0046914//transition metal ion binding	GO:0006551//leucine metabolic process;GO:0009746//response to hexose;GO:0034285//response to disaccharide
MSTRG.22746	MCCA	methylcrotonoyl-CoA carboxylase subunit alpha, mitochondrial [Camellia sinensis]	Metabolism;Metabolism	Global and overview maps;Amino acid metabolism	ko01100//Metabolic pathways;ko00280//Valine, leucine and isoleucine degradation	K01968;K01968	GO:0005840//ribosome;GO:0044429//mitochondrial part	GO:0004672//protein kinase activity;GO:0016421//CoA carboxylase activity;GO:0016879//ligase activity, forming carbon-nitrogen bonds;GO:0032550//purine ribonucleoside binding;GO:0046914//transition metal ion binding	GO:0006464//cellular protein modification process;GO:0006551//leucine metabolic process;GO:0009746//response to hexose;GO:0034285//response to disaccharide
MSTRG.22753	SAT5	serine acetyltransferase 5-like [Camellia sinensis]	Metabolism;Metabolism;Metabolism;Metabolism;Metabolism;Metabolism	Global and overview maps;Global and overview maps;Global and overview maps;Global and overview maps;Amino acid metabolism;Energy metabolism	ko01100//Metabolic pathways;ko01110//Biosynthesis of secondary metabolites;ko01200//Carbon metabolism;ko01230//Biosynthesis of amino acids;ko00270//Cysteine and methionine metabolism;ko00920//Sulfur metabolism	K00640;K00640;K00640;K00640;K00640;K00640	GO:0044444//cytoplasmic part	GO:0016412//serine O-acyltransferase activity	GO:0001101//response to acid chemical;GO:0006563//L-serine metabolic process;GO:0006605//protein targeting;GO:0006950//response to stress;GO:0009694//jasmonic acid metabolic process;GO:0009755//hormone-mediated signaling pathway;GO:0043067//regulation of programmed cell death;GO:0051707//response to other organism
MSTRG.22760	--	DNA topoisomerase 3-alpha-like [Camellia sinensis]	-	-	-	-	-	-	-
MSTRG.22792	CLE25	CLAVATA3/ESR (CLE)-related protein 25-like [Camellia sinensis]	-	-	-	-	GO:0005576//extracellular region	GO:0005102//receptor binding	GO:0016070//RNA metabolic process;GO:0044699//single-organism process
MSTRG.228	At4g30220	probable small nuclear ribonucleoprotein F isoform X2 [Camellia sinensis]	Genetic Information Processing	Transcription	ko03040//Spliceosome	K11098	GO:0030529//intracellular ribonucleoprotein complex;GO:0043232//intracellular non-membrane-bounded organelle;GO:0044423//virion part;GO:0044428//nuclear part;GO:0044444//cytoplasmic part	-	GO:0006396//RNA processing;GO:0009451//RNA modification
MSTRG.22800	--	nucleosome assembly protein 1;3-like [Camellia sinensis]	-	-	-	-	-	-	-
MSTRG.22807	SHW1	protein SHORT HYPOCOTYL IN WHITE LIGHT 1-like isoform X1 [Camellia sinensis]	-	-	-	-	GO:0043231//intracellular membrane-bounded organelle	-	GO:0010099//regulation of photomorphogenesis
MSTRG.22808	--	protein ALP1-like [Camellia sinensis]	-	-	-	-	-	-	-
MSTRG.22819	PLC2	Phosphoinositide phospholipase [Actinidia chinensis var. chinensis] [Actinidia chinensis]	Metabolism;Metabolism;Environmental Information Processing	Global and overview maps;Carbohydrate metabolism;Signal transduction	ko01100//Metabolic pathways;ko00562//Inositol phosphate metabolism;ko04070//Phosphatidylinositol signaling system	K05857;K05857;K05857	-	GO:0042578//phosphoric ester hydrolase activity;GO:0060089//molecular transducer activity	GO:0006629//lipid metabolic process;GO:0007165//signal transduction
MSTRG.22848	UTR7	UDP-galactose/UDP-glucose transporter 7-like [Camellia sinensis]	-	-	-	-	GO:0031224//intrinsic component of membrane;GO:0043231//intracellular membrane-bounded organelle	GO:0008514//organic anion transmembrane transporter activity;GO:0015165//pyrimidine nucleotide-sugar transmembrane transporter activity	GO:0015785//UDP-galactose transport;GO:0048468//cell development;GO:0048528//post-embryonic root development
MSTRG.22863	--	serine/threonine-protein kinase TNNI3K-like [Camellia sinensis]	-	-	-	-	-	-	-
MSTRG.22865	--	protein ALP1-like [Camellia sinensis]	-	-	-	-	-	-	-
MSTRG.22881	FTSH9	PREDICTED: ATP-dependent zinc metalloprotease FTSH 11, chloroplastic/mitochondrial, partial [Juglans regia]	-	-	-	-	GO:0009526//plastid envelope;GO:0019866//organelle inner membrane;GO:0031224//intrinsic component of membrane;GO:0044434//chloroplast part	GO:0004175//endopeptidase activity;GO:0032550//purine ribonucleoside binding;GO:0042623//ATPase activity, coupled;GO:0043169//cation binding	GO:0006950//response to stress;GO:0008104//protein localization;GO:0009642//response to light intensity;GO:0019758//glycosinolate biosynthetic process;GO:0044257//cellular protein catabolic process
MSTRG.22912	At3g08930	LIMR family protein At5g01460-like [Camellia sinensis]	-	-	-	-	GO:0031224//intrinsic component of membrane	-	-
MSTRG.22923	--	RNA polymerase II-associated protein 3-like isoform X7 [Camellia sinensis]	-	-	-	-	-	-	-
MSTRG.22924	--	uncharacterized protein LOC114314236 [Camellia sinensis]	-	-	-	-	-	-	-
MSTRG.22929	--	glucose-6-phosphate 1-dehydrogenase 6, cytoplasmic-like [Camellia sinensis]	-	-	-	-	-	-	-
MSTRG.22935	--	cytochrome P450 CYP749A22-like [Camellia sinensis]	Metabolism	Metabolism of terpenoids and polyketides	ko00905//Brassinosteroid biosynthesis	K15639	GO:0016020//membrane	GO:0016491//oxidoreductase activity;GO:0046872//metal ion binding	-
MSTRG.22947	RRT1	rhamnogalacturonan I rhamnosyltransferase 1-like [Camellia sinensis]	-	-	-	-	-	GO:0016740//transferase activity	-
MSTRG.22950	At2g04020	GDSL esterase/lipase 5-like [Camellia sinensis]	-	-	-	-	-	GO:0016788//hydrolase activity, acting on ester bonds	GO:0044238//primary metabolic process;GO:0071704//organic substance metabolic process
MSTRG.22952	--	hypothetical protein TEA_023347 [Camellia sinensis var. sinensis] [Camellia sinensis]	-	-	-	-	-	-	-
MSTRG.22981	--	PREDICTED: LOC105634058 isoform [Prunus dulcis]	-	-	-	-	-	-	-
MSTRG.22989	--	histone-lysine N-methyltransferase, H3 lysine-9 specific SUVH6-like isoform X1 [Camellia sinensis]	-	-	-	-	-	-	-
MSTRG.22990	CPN10	10 kDa chaperonin, mitochondrial-like [Camellia sinensis]	-	-	-	-	GO:0043231//intracellular membrane-bounded organelle	GO:0005515//protein binding;GO:0032550//purine ribonucleoside binding;GO:0046914//transition metal ion binding	GO:0000302//response to reactive oxygen species;GO:0009642//response to light intensity;GO:0033554//cellular response to stress;GO:0044267//cellular protein metabolic process
MSTRG.22994	--	-	-	-	-	-	-	-	-
MSTRG.22999	RAC1	rac-like GTP-binding protein 5, partial [Camellia sinensis]	Cellular Processes	Transport and catabolism	ko04145//Phagosome	K04392	GO:0015630//microtubule cytoskeleton;GO:0016020//membrane;GO:0043231//intracellular membrane-bounded organelle;GO:0044444//cytoplasmic part	GO:0004620//phospholipase activity;GO:0005515//protein binding;GO:0017111//nucleoside-triphosphatase activity;GO:0032550//purine ribonucleoside binding	GO:0000904//cell morphogenesis involved in differentiation;GO:0005976//polysaccharide metabolic process;GO:0006928//movement of cell or subcellular component;GO:0007017//microtubule-based process;GO:0008064//regulation of actin polymerization or depolymerization;GO:0009664//plant-type cell wall organization;GO:0009826//unidimensional cell growth;GO:0035556//intracellular signal transduction;GO:00…
MSTRG.23007	--	uncharacterized protein LOC114309147 [Camellia sinensis]	-	-	-	-	-	-	-
MSTRG.23008	ALY4	THO complex subunit 4D like [Actinidia chinensis var. chinensis] [Actinidia chinensis]	Genetic Information Processing;Genetic Information Processing;Genetic Information Processing	Translation;Transcription;Translation	ko03013//RNA transport;ko03040//Spliceosome;ko03015//mRNA surveillance pathway	K12881;K12881;K12881	GO:0031981//nuclear lumen;GO:0043232//intracellular non-membrane-bounded organelle	GO:0097159//organic cyclic compound binding	-
MSTRG.23012	--	-	-	-	-	-	-	-	-
MSTRG.2302	--	Tubulin glycylase [Actinidia chinensis var. chinensis] [Actinidia chinensis]	-	-	-	-	-	-	-
MSTRG.23020	--	hypothetical protein TEA_006256 [Camellia sinensis var. sinensis] [Camellia sinensis]	-	-	-	-	-	-	-
MSTRG.23022	--	Ras-related protein RIC2 [Dendrobium catenatum]	-	-	-	-	-	-	-
MSTRG.23034	--	hypothetical protein TEA_020992 [Camellia sinensis var. sinensis] [Camellia sinensis]	-	-	-	-	-	-	-
MSTRG.23035	AUR3	serine/threonine-protein kinase Aurora-3 [Ziziphus jujuba]	-	-	-	-	GO:0005737//cytoplasm;GO:0015630//microtubule cytoskeleton;GO:0043231//intracellular membrane-bounded organelle;GO:0044430//cytoskeletal part;GO:0098687//chromosomal region	GO:0032550//purine ribonucleoside binding;GO:0035174//histone serine kinase activity	GO:0000338//protein deneddylation;GO:0006355//regulation of transcription, DNA-templated;GO:0007017//microtubule-based process;GO:0009639//response to red or far red light;GO:0010646//regulation of cell communication;GO:0016458//gene silencing;GO:0032446//protein modification by small protein conjugation;GO:0034968//histone lysine methylation;GO:0035404//histone-serine phosphorylation;GO:1902410/…
MSTRG.23036	PCR2	protein PLANT CADMIUM RESISTANCE 2-like [Camellia sinensis]	-	-	-	-	GO:0016020//membrane;GO:0044424//intracellular part	-	GO:0006950//response to stress
MSTRG.23037	PCR2	protein PLANT CADMIUM RESISTANCE 2-like [Camellia sinensis]	-	-	-	-	GO:0016020//membrane;GO:0044424//intracellular part	-	GO:0006950//response to stress
MSTRG.23039	R1	vicilin-like seed storage protein At2g18540, partial [Camellia sinensis]	-	-	-	-	-	-	-
MSTRG.23046	PPCC	Phosphoenolpyruvate carboxylase 2 [Morella rubra]	Metabolism;Metabolism;Metabolism;Metabolism	Global and overview maps;Global and overview maps;Carbohydrate metabolism;Energy metabolism	ko01100//Metabolic pathways;ko01200//Carbon metabolism;ko00620//Pyruvate metabolism;ko00710//Carbon fixation in photosynthetic organisms	K01595;K01595;K01595;K01595	GO:0005576//extracellular region;GO:0005911//cell-cell junction;GO:0009536//plastid;GO:0016020//membrane	GO:0004611//phosphoenolpyruvate carboxykinase activity;GO:0005488//binding;GO:0016628//oxidoreductase activity, acting on the CH-CH group of donors, NAD or NADP as acceptor	GO:0006090//pyruvate metabolic process;GO:0006101//citrate metabolic process;GO:0006970//response to osmotic stress;GO:0006996//organelle organization;GO:0009247//glycolipid biosynthetic process;GO:0009267//cellular response to starvation;GO:0009746//response to hexose;GO:0010038//response to metal ion;GO:0010233//phloem transport;GO:0015977//carbon fixation;GO:0034285//response to disaccharide;G…
MSTRG.23051	UEV1A	ubiquitin-conjugating enzyme E2 variant 1A-like [Camellia sinensis]	-	-	-	-	-	-	-
MSTRG.23061	SCPL15	serine carboxypeptidase-like 15 [Camellia sinensis]	-	-	-	-	-	GO:0004180//carboxypeptidase activity;GO:0016740//transferase activity	GO:0019538//protein metabolic process
MSTRG.23065	--	hypothetical protein TEA_023970 [Camellia sinensis var. sinensis] [Camellia sinensis]	-	-	-	-	-	-	-
MSTRG.23068	HSC-I	probable mediator of RNA polymerase II transcription subunit 37c [Morus notabilis]	Genetic Information Processing;Genetic Information Processing;Cellular Processes	Folding, sorting and degradation;Transcription;Transport and catabolism	ko04141//Protein processing in endoplasmic reticulum;ko03040//Spliceosome;ko04144//Endocytosis	K03283;K03283;K03283	GO:0005576//extracellular region;GO:0030312//external encapsulating structure;GO:0031090//organelle membrane;GO:0043231//intracellular membrane-bounded organelle;GO:0044444//cytoplasmic part	GO:0016628//oxidoreductase activity, acting on the CH-CH group of donors, NAD or NADP as acceptor;GO:0032550//purine ribonucleoside binding;GO:0044389//ubiquitin-like protein ligase binding	GO:0009628//response to abiotic stimulus;GO:0010468//regulation of gene expression;GO:0032446//protein modification by small protein conjugation;GO:0033554//cellular response to stress;GO:0034645//cellular macromolecule biosynthetic process;GO:0044710//single-organism metabolic process
MSTRG.23081	--	geranylgeranyl transferase type-2 subunit alpha 1-like [Camellia sinensis]	-	-	-	-	GO:0044444//cytoplasmic part	GO:0004659//prenyltransferase activity	GO:0006464//cellular protein modification process;GO:0010038//response to metal ion
MSTRG.23086	GgCAS1	cycloartenol Synthase [Camellia sinensis]	Metabolism;Metabolism;Metabolism	Global and overview maps;Global and overview maps;Lipid metabolism	ko01100//Metabolic pathways;ko01110//Biosynthesis of secondary metabolites;ko00100//Steroid biosynthesis	K01853;K01853;K01853	GO:0031224//intrinsic component of membrane;GO:0043231//intracellular membrane-bounded organelle	GO:0031559//oxidosqualene cyclase activity	GO:0006090//pyruvate metabolic process;GO:0006355//regulation of transcription, DNA-templated;GO:0006633//fatty acid biosynthetic process;GO:0006694//steroid biosynthetic process;GO:0006779//porphyrin-containing compound biosynthetic process;GO:0009668//plastid membrane organization;GO:0010685//tetracyclic triterpenoid metabolic process;GO:0016104//triterpenoid biosynthetic process;GO:0016109//te…
MSTRG.23095	GR1	glutathione reductase, chloroplastic-like [Camellia sinensis]	Metabolism;Metabolism	Global and overview maps;Metabolism of other amino acids	ko01100//Metabolic pathways;ko00480//Glutathione metabolism	K00383;K00383	GO:0009536//plastid;GO:0042579//microbody	GO:0000166//nucleotide binding;GO:0015038//glutathione disulfide oxidoreductase activity;GO:0016651//oxidoreductase activity, acting on NAD(P)H;GO:0016723//oxidoreductase activity, oxidizing metal ions, NAD or NADP as acceptor;GO:0046914//transition metal ion binding	GO:0006790//sulfur compound metabolic process;GO:0009404//toxin metabolic process;GO:0019725//cellular homeostasis;GO:0061687//detoxification of inorganic compound
MSTRG.23097	--	bromodomain-containing protein DDB_G0280777-like [Camellia sinensis]	-	-	-	-	-	-	-
MSTRG.23106	MIP3	sec1 family domain-containing protein MIP3-like [Camellia sinensis]	-	-	-	-	-	-	-
MSTRG.23109	CG31935	rab3 GTPase-activating protein catalytic subunit isoform X3 [Camellia sinensis]	-	-	-	-	GO:0009536//plastid	-	-
MSTRG.23113	--	ribulose bisphosphate carboxylase small chain 1, chloroplastic-like [Camellia sinensis]	-	-	-	-	-	-	-
MSTRG.23117	NCS6	Cytoplasmic tRNA 2-thiolation protein 1 [Vitis vinifera]	Genetic Information Processing	Folding, sorting and degradation	ko04122//Sulfur relay system	K14168	GO:0044424//intracellular part	GO:0003723//RNA binding;GO:0016772//transferase activity, transferring phosphorus-containing groups	GO:0002097//tRNA wobble base modification;GO:0032446//protein modification by small protein conjugation
MSTRG.23155	CALS10	callose synthase 9 isoform X3 [Camellia sinensis]	-	-	-	-	GO:0031224//intrinsic component of membrane	GO:0035251//UDP-glucosyltransferase activity	GO:0006074//(1->3)-beta-D-glucan metabolic process;GO:0022604//regulation of cell morphogenesis
MSTRG.23159	--	U1 small nuclear ribonucleoprotein A-like isoform X5 [Camellia sinensis]	-	-	-	-	GO:0044424//intracellular part	GO:0097159//organic cyclic compound binding	-
MSTRG.23162	--	disease resistance protein RPP13-like isoform X2 [Camellia sinensis]	-	-	-	-	-	-	-
MSTRG.23166	--	hypothetical protein TEA_016592 [Camellia sinensis var. sinensis] [Camellia sinensis]	-	-	-	-	-	-	-
MSTRG.23167	At1g51650	ATP synthase subunit epsilon, mitochondrial [Camellia sinensis]	Metabolism;Metabolism	Global and overview maps;Energy metabolism	ko01100//Metabolic pathways;ko00190//Oxidative phosphorylation	K02135;K02135	GO:0019866//organelle inner membrane;GO:0033178//proton-transporting two-sector ATPase complex, catalytic domain;GO:0044455//mitochondrial membrane part	GO:0015078//hydrogen ion transmembrane transporter activity;GO:0019829//cation-transporting ATPase activity	GO:0006754//ATP biosynthetic process;GO:0015992//proton transport;GO:0043094//cellular metabolic compound salvage
MSTRG.23171	--	LOW QUALITY PROTEIN: ubiquitin-like modifier-activating enzyme atg7 [Camellia sinensis]	Cellular Processes	Transport and catabolism	ko04136//Autophagy - other eukaryotes	K08337	-	-	-
MSTRG.23178	SYT4	synaptotagmin-5-like isoform X2 [Camellia sinensis]	-	-	-	-	GO:0031090//organelle membrane;GO:0043231//intracellular membrane-bounded organelle	GO:0003677//DNA binding	GO:0006355//regulation of transcription, DNA-templated;GO:0006970//response to osmotic stress;GO:0009630//gravitropism
MSTRG.23180	BIOF	LOW QUALITY PROTEIN: 8-amino-7-oxononanoate synthase-like [Camellia sinensis]	Metabolism;Metabolism	Global and overview maps;Metabolism of cofactors and vitamins	ko01100//Metabolic pathways;ko00780//Biotin metabolism	K00652;K00652	-	GO:0016747//transferase activity, transferring acyl groups other than amino-acyl groups;GO:0043168//anion binding	GO:0008152//metabolic process
MSTRG.23181	HAK17	probable potassium transporter 17 [Camellia sinensis]	-	-	-	-	GO:0031224//intrinsic component of membrane	GO:0046873//metal ion transmembrane transporter activity	GO:0030001//metal ion transport;GO:0034220//ion transmembrane transport
MSTRG.23184	RECQL5	mucin-17 [Camellia sinensis]	-	-	-	-	GO:0043231//intracellular membrane-bounded organelle	GO:0032550//purine ribonucleoside binding;GO:0042623//ATPase activity, coupled	GO:0006305//DNA alkylation;GO:0034968//histone lysine methylation
MSTRG.23189	--	-	-	-	-	-	-	-	-
MSTRG.23191	--	non-specific lipid transfer protein GPI-anchored 2-like [Camellia sinensis]	-	-	-	-	GO:0005911//cell-cell junction	GO:0005488//binding;GO:0016787//hydrolase activity	GO:0008152//metabolic process;GO:0044765//single-organism transport
MSTRG.23206	--	protein CREG1 [Camellia sinensis]	-	-	-	-	GO:0043231//intracellular membrane-bounded organelle	GO:0003824//catalytic activity;GO:0032553//ribonucleotide binding	GO:0046474//glycerophospholipid biosynthetic process
MSTRG.23207	--	RNA methyltransferase, RsmD protein [Actinidia chinensis var. chinensis] [Actinidia chinensis]	-	-	-	-	-	GO:0008168//methyltransferase activity	GO:0000154//rRNA modification
MSTRG.23210	--	-	-	-	-	-	-	-	-
MSTRG.23217	--	Sperm protamine like [Actinidia chinensis var. chinensis] [Actinidia chinensis]	-	-	-	-	-	-	-
MSTRG.23220	--	Nucleobase-ascorbate transporter 8 [Hibiscus syriacus]	-	-	-	-	-	-	-
MSTRG.23221	--	-	-	-	-	-	-	-	-
MSTRG.23222	--	hypothetical protein TEA_029405 [Camellia sinensis var. sinensis] [Camellia sinensis]	-	-	-	-	-	-	-
MSTRG.23223	PDF2.2	defensin Ec-AMP-D2-like [Camellia sinensis]	-	-	-	-	GO:0005618//cell wall;GO:0005911//cell-cell junction;GO:0016020//membrane	GO:0004857//enzyme inhibitor activity	GO:0000097//sulfur amino acid biosynthetic process;GO:0005976//polysaccharide metabolic process;GO:0006950//response to stress;GO:0009826//unidimensional cell growth;GO:0032535//regulation of cellular component size;GO:0043479//pigment accumulation in tissues in response to UV light;GO:0045229//external encapsulating structure organization;GO:0048509//regulation of meristem development;GO:0048588…
MSTRG.23229	--	IAA-alanine resistance protein 1 isoform X1 [Camellia sinensis]	-	-	-	-	-	-	-
MSTRG.23235	SWEETIE	protein SWEETIE-like [Camellia sinensis]	-	-	-	-	GO:0044444//cytoplasmic part	-	GO:0003006//developmental process involved in reproduction;GO:0005984//disaccharide metabolic process;GO:0006073//cellular glucan metabolic process;GO:0007017//microtubule-based process;GO:0009606//tropism;GO:0009791//post-embryonic development;GO:0018205//peptidyl-lysine modification;GO:0030422//production of siRNA involved in RNA interference;GO:0042743//hydrogen peroxide metabolic process;GO:0…
MSTRG.23245	SYN3	sister chromatid cohesion 1 protein 3 isoform X1 [Camellia sinensis]	-	-	-	-	GO:0008278//cohesin complex;GO:0043231//intracellular membrane-bounded organelle	-	GO:0000280//nuclear division;GO:0006461//protein complex assembly;GO:0007059//chromosome segregation;GO:0016458//gene silencing;GO:0040029//regulation of gene expression, epigenetic;GO:0044786//cell cycle DNA replication;GO:0048229//gametophyte development;GO:0051052//regulation of DNA metabolic process;GO:1901990//regulation of mitotic cell cycle phase transition;GO:1902410//mitotic cytokinetic …
MSTRG.23280	--	uncharacterized protein LOC114318027 isoform X1 [Camellia sinensis]	-	-	-	-	-	-	-
MSTRG.23289	--	-	-	-	-	-	-	-	-
MSTRG.23309	--	protein pxr1 isoform X4 [Manihot esculenta]	-	-	-	-	GO:0043231//intracellular membrane-bounded organelle	GO:0097159//organic cyclic compound binding	-
MSTRG.23312	--	LYR motif-containing protein [Actinidia chinensis var. chinensis] [Actinidia chinensis]	-	-	-	-	-	-	-
MSTRG.23318	TOPP7	serine/threonine-protein phosphatase PP1-like isoform X1 [Camellia sinensis]	Genetic Information Processing	Translation	ko03015//mRNA surveillance pathway	K06269	GO:0008287//protein serine/threonine phosphatase complex;GO:0009536//plastid	GO:0004721//phosphoprotein phosphatase activity;GO:0043169//cation binding	GO:0006498//N-terminal protein lipidation;GO:0006796//phosphate-containing compound metabolic process
MSTRG.23319	TOPP7	serine/threonine-protein phosphatase PP1-like isoform X1 [Camellia sinensis]	Genetic Information Processing	Translation	ko03015//mRNA surveillance pathway	K06269	GO:0008287//protein serine/threonine phosphatase complex;GO:0009536//plastid	GO:0004721//phosphoprotein phosphatase activity;GO:0043169//cation binding	GO:0006498//N-terminal protein lipidation;GO:0006796//phosphate-containing compound metabolic process
MSTRG.23326	--	phosphatidylinositol 3,4,5-trisphosphate 3-phosphatase and protein-tyrosine-phosphatase PTEN2A-like [Camellia sinensis]	Metabolism;Metabolism;Environmental Information Processing	Global and overview maps;Carbohydrate metabolism;Signal transduction	ko01100//Metabolic pathways;ko00562//Inositol phosphate metabolism;ko04070//Phosphatidylinositol signaling system	K01110;K01110;K01110	-	-	GO:0006796//phosphate-containing compound metabolic process
MSTRG.23327	SDN3	small RNA degrading nuclease 1-like [Camellia sinensis]	Genetic Information Processing	Translation	ko03008//Ribosome biogenesis in eukaryotes	K14570	-	-	-
MSTRG.23330	FH3	dynamin-2A-like [Camellia sinensis]	-	-	-	-	GO:0015629//actin cytoskeleton;GO:0015630//microtubule cytoskeleton;GO:0044444//cytoplasmic part	GO:0003779//actin binding;GO:0015631//tubulin binding;GO:0016791//phosphatase activity	GO:0006796//phosphate-containing compound metabolic process;GO:0007015//actin filament organization;GO:0009555//pollen development
MSTRG.23331	--	Formin-like protein [Actinidia chinensis var. chinensis] [Actinidia chinensis]	-	-	-	-	-	-	-
MSTRG.2334	--	-	-	-	-	-	-	-	-
MSTRG.23340	MOR1	LOW QUALITY PROTEIN: ribosome maturation protein SBDS-like [Camellia sinensis]	Genetic Information Processing	Translation	ko03008//Ribosome biogenesis in eukaryotes	K14574	GO:0005911//cell-cell junction;GO:0015630//microtubule cytoskeleton;GO:0030863//cortical cytoskeleton	GO:0001071//nucleic acid binding transcription factor activity;GO:0015631//tubulin binding	GO:0000919//cell plate assembly;GO:0009606//tropism;GO:0015031//protein transport;GO:0016458//gene silencing;GO:0022613//ribonucleoprotein complex biogenesis;GO:0034968//histone lysine methylation;GO:0051726//regulation of cell cycle;GO:0070192//chromosome organization involved in meiotic cell cycle;GO:0090304//nucleic acid metabolic process
MSTRG.23343	SRP	stress-related protein-like isoform X1 [Camellia sinensis]	-	-	-	-	GO:0043231//intracellular membrane-bounded organelle;GO:0043232//intracellular non-membrane-bounded organelle	-	GO:0006631//fatty acid metabolic process;GO:0010243//response to organonitrogen compound;GO:0034645//cellular macromolecule biosynthetic process;GO:0046942//carboxylic acid transport;GO:0051235//maintenance of location
MSTRG.23344	SRP	stress-related protein-like isoform X1 [Camellia sinensis]	-	-	-	-	GO:0043231//intracellular membrane-bounded organelle;GO:0043232//intracellular non-membrane-bounded organelle	-	GO:0006631//fatty acid metabolic process;GO:0010243//response to organonitrogen compound;GO:0046942//carboxylic acid transport;GO:0051235//maintenance of location
MSTRG.23358	--	Kinesin-like protein [Actinidia chinensis var. chinensis] [Actinidia chinensis]	-	-	-	-	-	-	-
MSTRG.23362	--	-	-	-	-	-	-	-	-
MSTRG.23364	SRP19	signal recognition particle SEC65 subunit-like [Camellia sinensis]	Genetic Information Processing	Folding, sorting and degradation	ko03060//Protein export	K03105	GO:0048500//signal recognition particle	GO:0003723//RNA binding	GO:0006613//cotranslational protein targeting to membrane
MSTRG.2337	MRS2-I	magnesium transporter [Salvia splendens]	-	-	-	-	GO:0031224//intrinsic component of membrane	GO:0046873//metal ion transmembrane transporter activity	GO:0044763//single-organism cellular process;GO:0070838//divalent metal ion transport
MSTRG.23375	--	-	-	-	-	-	-	-	-
MSTRG.2338	At2g38610	KH domain-containing protein At2g38610-like, partial [Camellia sinensis]	-	-	-	-	GO:0043231//intracellular membrane-bounded organelle;GO:0044444//cytoplasmic part	GO:0003676//nucleic acid binding	-
MSTRG.23385	At4g18375	KH domain-containing protein At4g18375-like, partial [Camellia sinensis]	-	-	-	-	GO:0044424//intracellular part	GO:0003676//nucleic acid binding	-
MSTRG.23394	--	malate dehydrogenase, chloroplastic-like isoform X1 [Camellia sinensis]	-	-	-	-	-	-	-
MSTRG.23395	REP	rab escort protein 1-like [Camellia sinensis]	-	-	-	-	-	-	-
MSTRG.23399	--	prefoldin subunit 1 isoform X1 [Camellia sinensis]	-	-	-	-	GO:0043234//protein complex;GO:0044444//cytoplasmic part	GO:0005515//protein binding	GO:0044267//cellular protein metabolic process
MSTRG.23402	--	hypothetical protein TEA_028258 [Camellia sinensis var. sinensis] [Camellia sinensis]	-	-	-	-	-	-	-
MSTRG.23416	--	-	-	-	-	-	-	-	-
MSTRG.23424	PCMP-H51	pentatricopeptide repeat-containing protein At2g02980, chloroplastic-like [Camellia sinensis]	-	-	-	-	GO:0009536//plastid	GO:0004518//nuclease activity	GO:0006396//RNA processing;GO:0009451//RNA modification
MSTRG.23426	AGD5	ADP-ribosylation factor GTPase-activating protein AGD5-like [Camellia sinensis]	Cellular Processes	Transport and catabolism	ko04144//Endocytosis	K12486	GO:0031984//organelle subcompartment;GO:0043231//intracellular membrane-bounded organelle;GO:0044444//cytoplasmic part	GO:0008047//enzyme activator activity;GO:0046914//transition metal ion binding	GO:0003006//developmental process involved in reproduction;GO:0006498//N-terminal protein lipidation;GO:0043087//regulation of GTPase activity
MSTRG.23439	--	-	-	-	-	-	-	-	-
MSTRG.23440	CLO	SNRNP200 protein [Hibiscus syriacus]	Genetic Information Processing	Transcription	ko03040//Spliceosome	K12852	GO:0032991//macromolecular complex;GO:0044423//virion part	GO:0008135//translation factor activity, RNA binding;GO:0017111//nucleoside-triphosphatase activity;GO:0032550//purine ribonucleoside binding	GO:0034645//cellular macromolecule biosynthetic process
MSTRG.23476	AHA5	ATPase 5, plasma membrane-type-like [Camellia sinensis]	Metabolism;Metabolism	Global and overview maps;Energy metabolism	ko01100//Metabolic pathways;ko00190//Oxidative phosphorylation	K01535;K01535	GO:0031224//intrinsic component of membrane;GO:0043231//intracellular membrane-bounded organelle	GO:0008324//cation transmembrane transporter activity;GO:0015662//ATPase activity, coupled to transmembrane movement of ions, phosphorylative mechanism;GO:0032550//purine ribonucleoside binding;GO:0043169//cation binding	GO:0009152//purine ribonucleotide biosynthetic process;GO:0015992//proton transport
MSTRG.23486	IPT9	U1 small nuclear ribonucleoprotein A [Camellia sinensis]	Metabolism;Metabolism;Metabolism	Global and overview maps;Global and overview maps;Metabolism of terpenoids and polyketides	ko01100//Metabolic pathways;ko01110//Biosynthesis of secondary metabolites;ko00908//Zeatin biosynthesis	K00791;K00791;K00791	-	GO:0003824//catalytic activity;GO:0097159//organic cyclic compound binding;GO:1901363//heterocyclic compound binding	GO:0044237//cellular metabolic process
MSTRG.23493	--	PIG-Y superfamily protein [Solanum lycopersicum]	Metabolism;Metabolism	Global and overview maps;Glycan biosynthesis and metabolism	ko01100//Metabolic pathways;ko00563//Glycosylphosphatidylinositol(GPI)-anchor biosynthesis	K11001;K11001	-	-	-
MSTRG.23496	--	protein tas-like isoform X2 [Camellia sinensis]	-	-	-	-	-	-	-
MSTRG.2351	PRE6	transcription factor PRE6-like [Camellia sinensis]	-	-	-	-	GO:0043231//intracellular membrane-bounded organelle	GO:0001071//nucleic acid binding transcription factor activity;GO:0005515//protein binding	GO:0000902//cell morphogenesis;GO:0009639//response to red or far red light;GO:0010468//regulation of gene expression;GO:0010476//gibberellin mediated signaling pathway;GO:0034645//cellular macromolecule biosynthetic process;GO:0040007//growth;GO:0043401//steroid hormone mediated signaling pathway;GO:0048506//regulation of timing of meristematic phase transition
MSTRG.23517	--	Protein TIFY 4B like [Actinidia chinensis var. chinensis] [Actinidia chinensis]	-	-	-	-	-	-	GO:0044710//single-organism metabolic process
MSTRG.23531	--	cysteine-rich and transmembrane domain-containing protein WIH2 [Durio zibethinus]	-	-	-	-	-	-	-
MSTRG.23541	--	mannose-1-phosphate guanyltransferase alpha-like isoform X2 [Camellia sinensis]	-	-	-	-	-	-	-
MSTRG.23543	PROC	pyrroline-5-carboxylate reductase-like [Camellia sinensis]	Metabolism;Metabolism;Metabolism;Metabolism	Global and overview maps;Global and overview maps;Global and overview maps;Amino acid metabolism	ko01100//Metabolic pathways;ko01110//Biosynthesis of secondary metabolites;ko01230//Biosynthesis of amino acids;ko00330//Arginine and proline metabolism	K00286;K00286;K00286;K00286	GO:0030312//external encapsulating structure;GO:0031224//intrinsic component of membrane;GO:0043231//intracellular membrane-bounded organelle	GO:0016646//oxidoreductase activity, acting on the CH-NH group of donors, NAD or NADP as acceptor	GO:0005982//starch metabolic process;GO:0005984//disaccharide metabolic process;GO:0006561//proline biosynthetic process;GO:0006566//threonine metabolic process;GO:0006739//NADP metabolic process;GO:0006970//response to osmotic stress
MSTRG.23544	--	DOA4-independent degradation protein 4-like [Camellia sinensis]	-	-	-	-	-	-	-
MSTRG.23557	CBP60C	calmodulin-binding protein 60 B [Camellia sinensis]	-	-	-	-	-	-	-
MSTRG.23565	--	twinkle homolog protein, chloroplastic/mitochondrial isoform X1 [Camellia sinensis]	-	-	-	-	-	-	-
MSTRG.23569	RPN12A	26S proteasome non-ATPase regulatory subunit 8 homolog A-like [Camellia sinensis]	Genetic Information Processing	Folding, sorting and degradation	ko03050//Proteasome	K03031	GO:0005838//proteasome regulatory particle;GO:0009526//plastid envelope	GO:0016787//hydrolase activity	GO:0001558//regulation of cell growth;GO:0006511//ubiquitin-dependent protein catabolic process;GO:0009062//fatty acid catabolic process;GO:0009404//toxin metabolic process;GO:0009646//response to absence of light;GO:0009718//anthocyanin-containing compound biosynthetic process;GO:0009755//hormone-mediated signaling pathway;GO:0009793//embryo development ending in seed dormancy;GO:0010467//gene e…
MSTRG.23577	--	uncharacterized protein LOC114323481 [Camellia sinensis]	-	-	-	-	-	-	-
MSTRG.23579	GIP	Integrase, catalytic core [Corchorus capsularis]	-	-	-	-	-	-	GO:0006260//DNA replication
MSTRG.2358	MIK2	MDIS1-interacting receptor like kinase 2-like [Camellia sinensis]	-	-	-	-	-	GO:0016301//kinase activity;GO:0032550//purine ribonucleoside binding	GO:0006464//cellular protein modification process;GO:0006796//phosphate-containing compound metabolic process
MSTRG.23580	--	hypothetical_protein [Oryza brachyantha]	-	-	-	-	GO:0043231//intracellular membrane-bounded organelle	-	-
MSTRG.2360	SOP1	Peroxygenase [Actinidia chinensis var. chinensis] [Actinidia chinensis]	Metabolism	Lipid metabolism	ko00073//Cutin, suberine and wax biosynthesis	K17991	GO:0005811//lipid particle;GO:0009532//plastid stroma;GO:0031224//intrinsic component of membrane;GO:0042170//plastid membrane	GO:0004497//monooxygenase activity;GO:0008374//O-acyltransferase activity;GO:0016684//oxidoreductase activity, acting on peroxide as acceptor;GO:0016705//oxidoreductase activity, acting on paired donors, with incorporation or reduction of molecular oxygen;GO:0046872//metal ion binding	GO:0006090//pyruvate metabolic process;GO:0006636//unsaturated fatty acid biosynthetic process;GO:0006779//porphyrin-containing compound biosynthetic process;GO:0006972//hyperosmotic response;GO:0006996//organelle organization;GO:0009409//response to cold;GO:0009414//response to water deprivation;GO:0009620//response to fungus;GO:0009639//response to red or far red light;GO:0009756//carbohydrate …
MSTRG.23604	GIP1	mitotic-spindle organizing protein 1B-like [Camellia sinensis]	-	-	-	-	GO:0015630//microtubule cytoskeleton;GO:0044430//cytoskeletal part	-	-
MSTRG.2361	--	-	-	-	-	-	-	-	-
MSTRG.23612	--	Npa1 domain-containing protein [Cephalotus follicularis]	-	-	-	-	-	-	-
MSTRG.23613	--	uncharacterized protein LOC114272687 [Camellia sinensis]	-	-	-	-	-	-	-
MSTRG.23614	--	casein kinase 1-like protein HD16 isoform X1 [Camellia sinensis]	-	-	-	-	GO:0016020//membrane	GO:0004672//protein kinase activity;GO:0032550//purine ribonucleoside binding	GO:0006486//protein glycosylation;GO:0006796//phosphate-containing compound metabolic process
MSTRG.23625	CIPK9	CBL-interacting serine/threonine-protein kinase 9-like [Camellia sinensis]	-	-	-	-	GO:0016020//membrane;GO:0043231//intracellular membrane-bounded organelle;GO:0044444//cytoplasmic part	GO:0004674//protein serine/threonine kinase activity;GO:0005261//cation channel activity;GO:0032550//purine ribonucleoside binding	GO:0006464//cellular protein modification process;GO:0006796//phosphate-containing compound metabolic process;GO:0006970//response to osmotic stress;GO:0009247//glycolipid biosynthetic process;GO:0009267//cellular response to starvation;GO:0009414//response to water deprivation;GO:0009743//response to carbohydrate;GO:0009755//hormone-mediated signaling pathway;GO:0010959//regulation of metal ion …
MSTRG.23627	--	TMV resistance protein N-like [Camellia sinensis]	-	-	-	-	-	-	-
MSTRG.23629	--	L10-interacting MYB domain-containing protein-like [Camellia sinensis]	-	-	-	-	-	-	-
MSTRG.23631	--	tyrosine decarboxylase 1-like [Camellia sinensis]	-	-	-	-	-	-	-
MSTRG.23643	--	E3 ubiquitin-protein like, partial [Actinidia chinensis var. chinensis] [Actinidia chinensis]	-	-	-	-	GO:0005618//cell wall;GO:0043231//intracellular membrane-bounded organelle	GO:0004553//hydrolase activity, hydrolyzing O-glycosyl compounds	GO:0019566//arabinose metabolic process
MSTRG.23651	--	probable homogentisate phytyltransferase 1, chloroplastic [Camellia sinensis]	-	-	-	-	-	-	-
MSTRG.23671	--	small RNA degrading nuclease 1-like [Coffea arabica]	-	-	-	-	-	-	-
MSTRG.23672	--	hypothetical protein TEA_003768 [Camellia sinensis var. sinensis] [Camellia sinensis]	-	-	-	-	-	-	-
MSTRG.23679	MKK2	IQ domain-containing protein IQM3-like isoform X2 [Camellia sinensis]	Environmental Information Processing	Signal transduction	ko04016//MAPK signaling pathway - plant	K20603	-	-	-
MSTRG.23681	At1g65750	Endonuclease [Actinidia chinensis var. chinensis] [Actinidia chinensis]	-	-	-	-	-	-	-
MSTRG.23690	--	Protein Rev like [Actinidia chinensis var. chinensis] [Actinidia chinensis]	-	-	-	-	-	-	-
MSTRG.23698	--	nucleosome-remodeling factor subunit BPTF-like [Camellia sinensis]	-	-	-	-	-	-	-
MSTRG.23709	EGY1	probable zinc metalloprotease EGY1, chloroplastic isoform X5 [Camellia sinensis]	-	-	-	-	GO:0031224//intrinsic component of membrane;GO:0042170//plastid membrane	GO:0004175//endopeptidase activity	GO:0009314//response to radiation;GO:0009630//gravitropism;GO:0009651//response to salt stress;GO:0009668//plastid membrane organization;GO:0009725//response to hormone;GO:0019538//protein metabolic process;GO:0043623//cellular protein complex assembly;GO:0044707//single-multicellular organism process;GO:1901698//response to nitrogen compound
MSTRG.23718	--	Meiosis arrest female protein [Actinidia chinensis var. chinensis] [Actinidia chinensis]	-	-	-	-	-	-	-
MSTRG.23733	--	pentatricopeptide repeat-containing protein At4g26680, mitochondrial-like [Camellia sinensis]	-	-	-	-	-	-	-
MSTRG.23735	--	Protein RESTRICTED TEV MOVEMENT like [Actinidia chinensis var. chinensis] [Actinidia chinensis]	-	-	-	-	-	-	-
MSTRG.23763	--	hypothetical protein TEA_029201 [Camellia sinensis var. sinensis] [Camellia sinensis]	-	-	-	-	-	-	-
MSTRG.23765	PMA4	plasma membrane ATPase 4-like [Camellia sinensis]	Metabolism;Metabolism	Global and overview maps;Energy metabolism	ko01100//Metabolic pathways;ko00190//Oxidative phosphorylation	K01535;K01535	GO:0005911//cell-cell junction;GO:0009536//plastid;GO:0031224//intrinsic component of membrane	GO:0008324//cation transmembrane transporter activity;GO:0015662//ATPase activity, coupled to transmembrane movement of ions, phosphorylative mechanism;GO:0016301//kinase activity;GO:0032550//purine ribonucleoside binding;GO:0043169//cation binding	GO:0006996//organelle organization;GO:0009152//purine ribonucleotide biosynthetic process;GO:0009699//phenylpropanoid biosynthetic process;GO:0015992//proton transport;GO:0046488//phosphatidylinositol metabolic process;GO:0051452//intracellular pH reduction
MSTRG.23768	--	adenylate kinase isoenzyme 6 homolog HBR1-like [Camellia sinensis]	-	-	-	-	-	-	-
MSTRG.23784	--	-	-	-	-	-	-	-	-
MSTRG.23787	--	hypothetical protein TEA_008733 [Camellia sinensis var. sinensis] [Camellia sinensis]	-	-	-	-	-	-	-
MSTRG.23799	--	Protein FAR1-RELATED SEQUENCE like [Actinidia chinensis var. chinensis] [Actinidia chinensis]	-	-	-	-	-	-	-
MSTRG.23813	--	-	-	-	-	-	-	-	-
MSTRG.23830	--	polycomb group protein EMBRYONIC FLOWER 2-like isoform X6 [Camellia sinensis]	-	-	-	-	GO:0043231//intracellular membrane-bounded organelle	GO:0001071//nucleic acid binding transcription factor activity;GO:0043169//cation binding	GO:0009409//response to cold;GO:0009909//regulation of flower development;GO:0016570//histone modification;GO:0034645//cellular macromolecule biosynthetic process;GO:0040029//regulation of gene expression, epigenetic;GO:0048869//cellular developmental process
MSTRG.23848	--	zinc finger, C3HC4 type family protein [Trema orientale]	-	-	-	-	GO:0009536//plastid	-	-
MSTRG.2385	--	-	-	-	-	-	-	-	-
MSTRG.23850	--	Classical arabinogalactan protein [Actinidia chinensis var. chinensis] [Actinidia chinensis]	-	-	-	-	GO:0043231//intracellular membrane-bounded organelle	-	-
MSTRG.23858	--	-	-	-	-	-	-	-	-
MSTRG.23868	--	uncharacterized protein LOC114296532 [Camellia sinensis]	-	-	-	-	-	-	-
MSTRG.23869	--	uncharacterized protein LOC114286266 isoform X15 [Camellia sinensis]	-	-	-	-	-	-	-
MSTRG.23879	--	hypothetical protein MANES_04G016200 [Manihot esculenta]	-	-	-	-	-	-	-
MSTRG.23890	--	-	-	-	-	-	-	-	-
MSTRG.23896	--	General vesicular transport factor p115 like [Actinidia chinensis var. chinensis] [Actinidia chinensis]	-	-	-	-	-	-	-
MSTRG.23897	FRS5	protein FAR1-RELATED SEQUENCE 5-like [Camellia sinensis]	-	-	-	-	-	-	-
MSTRG.239	At5g27470	serine--tRNA ligase, cytoplasmic-like [Camellia sinensis]	Genetic Information Processing	Translation	ko00970//Aminoacyl-tRNA biosynthesis	K01875	GO:0044444//cytoplasmic part	GO:0004812//aminoacyl-tRNA ligase activity;GO:0032550//purine ribonucleoside binding	GO:0006006//glucose metabolic process;GO:0006090//pyruvate metabolic process;GO:0006418//tRNA aminoacylation for protein translation;GO:0006498//N-terminal protein lipidation;GO:0006970//response to osmotic stress;GO:0009117//nucleotide metabolic process;GO:0010038//response to metal ion
MSTRG.23907	SODCP.2	superoxide dismutase [Cu-Zn], chloroplastic-like isoform X1 [Camellia sinensis]	Cellular Processes	Transport and catabolism	ko04146//Peroxisome	K04565	-	-	-
MSTRG.23913	CKS1	cyclin-dependent kinases regulatory subunit 1-like [Camellia sinensis]	-	-	-	-	GO:0043231//intracellular membrane-bounded organelle	GO:0005488//binding;GO:0016772//transferase activity, transferring phosphorus-containing groups;GO:0019887//protein kinase regulator activity	GO:0000079//regulation of cyclin-dependent protein serine/threonine kinase activity;GO:0010374//stomatal complex development;GO:0044786//cell cycle DNA replication;GO:0046474//glycerophospholipid biosynthetic process;GO:0048869//cellular developmental process
MSTRG.23916	--	-	-	-	-	-	-	-	-
MSTRG.23921	At3g15260	probable protein phosphatase 2C 39 [Camellia sinensis]	-	-	-	-	-	GO:0004721//phosphoprotein phosphatase activity;GO:0043169//cation binding	GO:0006796//phosphate-containing compound metabolic process;GO:0009814//defense response, incompatible interaction
MSTRG.23934	HDT1	histone deacetylase HDT1-like [Camellia sinensis]	-	-	-	-	-	-	GO:0010467//gene expression;GO:0016070//RNA metabolic process;GO:0034654//nucleobase-containing compound biosynthetic process;GO:0044699//single-organism process;GO:0050896//response to stimulus
MSTRG.23937	--	probable adenylate kinase 7, mitochondrial [Camellia sinensis]	-	-	-	-	-	-	-
MSTRG.23939	PSK6	Phytosulfokine-beta like [Actinidia chinensis var. chinensis] [Actinidia chinensis]	-	-	-	-	-	GO:0005102//receptor binding	GO:0044707//single-multicellular organism process;GO:0048869//cellular developmental process
MSTRG.23940	--	RAB11-binding protein RELCH-like [Camellia sinensis]	-	-	-	-	-	-	-
MSTRG.23947	--	low-temperature-induced cysteine proteinase-like [Camellia sinensis]	-	-	-	-	-	-	-
MSTRG.23948	ABCB29	malonate--CoA ligase-like [Camellia sinensis]	Metabolism;Metabolism;Metabolism;Metabolism	Global and overview maps;Global and overview maps;Amino acid metabolism;Lipid metabolism	ko01100//Metabolic pathways;ko01212//Fatty acid metabolism;ko00280//Valine, leucine and isoleucine degradation;ko00061//Fatty acid biosynthesis	K18660;K18660;K18660;K18660	-	-	-
MSTRG.23949	--	Nitric oxide reductase transcription regulator NorR1 like [Actinidia chinensis var. chinensis] [Actinidia chinensis]	-	-	-	-	GO:0044455//mitochondrial membrane part	GO:0009055//electron carrier activity;GO:0060089//molecular transducer activity	GO:0006605//protein targeting;GO:0015992//proton transport
MSTRG.23961	QCR9	cytochrome b-c1 complex subunit 9-like [Camellia sinensis]	Metabolism;Metabolism	Global and overview maps;Energy metabolism	ko01100//Metabolic pathways;ko00190//Oxidative phosphorylation	K00419;K00419	GO:0019866//organelle inner membrane;GO:0044455//mitochondrial membrane part	GO:0015078//hydrogen ion transmembrane transporter activity	GO:0015992//proton transport;GO:0022904//respiratory electron transport chain;GO:0043094//cellular metabolic compound salvage
MSTRG.23974	--	mitochondrial adenine nucleotide transporter ADNT1-like [Camellia sinensis]	Genetic Information Processing	Folding, sorting and degradation	ko03018//RNA degradation	K12604	-	-	-
MSTRG.2399	CLE25	CLAVATA3/ESR (CLE)-related protein 25-like [Camellia sinensis]	-	-	-	-	GO:0005576//extracellular region	GO:0005102//receptor binding	GO:0009058//biosynthetic process;GO:0010468//regulation of gene expression;GO:0016043//cellular component organization;GO:0016070//RNA metabolic process;GO:0044710//single-organism metabolic process;GO:0044763//single-organism cellular process;GO:0050896//response to stimulus
MSTRG.23991	--	-	-	-	-	-	-	-	-
MSTRG.24019	--	phosphatidylglycerol/phosphatidylinositol transfer protein-like isoform X3 [Camellia sinensis]	-	-	-	-	GO:0009536//plastid;GO:0030312//external encapsulating structure;GO:0031224//intrinsic component of membrane	-	GO:0001101//response to acid chemical;GO:0015698//inorganic anion transport;GO:0046474//glycerophospholipid biosynthetic process
MSTRG.2402	--	TMV resistance protein N-like [Camellia sinensis]	-	-	-	-	-	-	-
MSTRG.24037	--	-	-	-	-	-	-	-	-
MSTRG.24039	--	-	-	-	-	-	-	-	-
MSTRG.24051	At2g20360	NADH dehydrogenase [ubiquinone] 1 alpha subcomplex subunit 9, mitochondrial-like isoform X3 [Camellia sinensis]	Metabolism;Metabolism	Global and overview maps;Energy metabolism	ko01100//Metabolic pathways;ko00190//Oxidative phosphorylation	K03953;K03953	GO:0044455//mitochondrial membrane part	-	GO:0006970//response to osmotic stress;GO:0019941//modification-dependent protein catabolic process;GO:0035966//response to topologically incorrect protein;GO:0043094//cellular metabolic compound salvage;GO:0043248//proteasome assembly;GO:0044710//single-organism metabolic process
MSTRG.24052	RHN1	WD repeat-containing protein 6 [Vitis vinifera]	Cellular Processes;Cellular Processes	Transport and catabolism;Transport and catabolism	ko04144//Endocytosis;ko04145//Phagosome	K07889;K07889	-	-	-
MSTRG.24070	At2g20490	PREDICTED: H/ACA ribonucleoprotein complex subunit 3-like protein [Nicotiana tabacum]	Genetic Information Processing	Translation	ko03008//Ribosome biogenesis in eukaryotes	K11130	GO:0005732//small nucleolar ribonucleoprotein complex;GO:0016604//nuclear body;GO:0043232//intracellular non-membrane-bounded organelle	GO:0003723//RNA binding	GO:0000741//karyogamy;GO:0009451//RNA modification;GO:0016072//rRNA metabolic process;GO:0022613//ribonucleoprotein complex biogenesis
MSTRG.24077	--	-	-	-	-	-	-	-	-
MSTRG.2408	CBP60D	calmodulin-binding protein 60 B-like, partial [Camellia sinensis]	-	-	-	-	-	-	-
MSTRG.24080	--	DUF4283 domain-containing protein, partial [Cephalotus follicularis]	-	-	-	-	-	-	-
MSTRG.24086	--	-	-	-	-	-	-	-	-
MSTRG.24087	--	-	-	-	-	-	-	-	-
MSTRG.24097	--	-	-	-	-	-	-	-	-
MSTRG.24098	--	Protein transport protein [Actinidia chinensis var. chinensis] [Actinidia chinensis]	-	-	-	-	GO:0043231//intracellular membrane-bounded organelle	-	-
MSTRG.24114	Os08g0536000	Protein FAM114A2 like [Actinidia chinensis var. chinensis] [Actinidia chinensis]	-	-	-	-	GO:0043231//intracellular membrane-bounded organelle;GO:0044444//cytoplasmic part	-	-
MSTRG.24121	DYM	dymeclin-like [Camellia sinensis]	-	-	-	-	-	-	-
MSTRG.24131	RPS15A	40S ribosomal protein S15 [Hibiscus syriacus]	Genetic Information Processing	Translation	ko03010//Ribosome	K02958	-	-	-
MSTRG.24132	--	hypothetical protein TEA_021761 [Camellia sinensis var. sinensis] [Camellia sinensis]	-	-	-	-	-	-	-
MSTRG.24136	SRP9	signal recognition particle 9 kDa protein [Camellia sinensis]	Genetic Information Processing	Folding, sorting and degradation	ko03060//Protein export	K03109	GO:0048500//signal recognition particle	GO:0003723//RNA binding	GO:0006448//regulation of translational elongation;GO:0006613//cotranslational protein targeting to membrane
MSTRG.24188	--	hypothetical protein TEA_016837 [Camellia sinensis var. sinensis] [Camellia sinensis]	-	-	-	-	-	-	-
MSTRG.24199	LSM2	PREDICTED: sm-like protein LSM2 [Vitis vinifera]	Genetic Information Processing;Genetic Information Processing	Transcription;Folding, sorting and degradation	ko03040//Spliceosome;ko03018//RNA degradation	K12621;K12621	GO:0032991//macromolecular complex;GO:0044423//virion part;GO:0044444//cytoplasmic part	-	GO:0006396//RNA processing
MSTRG.24226	--	uncharacterized protein LOC114306434 isoform X2 [Camellia sinensis]	-	-	-	-	-	-	-
MSTRG.24227	--	uncharacterized protein LOC114286266 isoform X16 [Camellia sinensis]	-	-	-	-	-	-	-
MSTRG.24244	--	hypothetical protein TEA_010073 [Camellia sinensis var. sinensis] [Camellia sinensis]	-	-	-	-	-	-	-
MSTRG.24245	--	ABC transporter permease protein YtcP [Actinidia chinensis var. chinensis] [Actinidia chinensis]	-	-	-	-	-	-	-
MSTRG.24254	--	-	-	-	-	-	-	-	-
MSTRG.24257	BGLU11	beta-glucosidase 11-like [Camellia sinensis]	-	-	-	-	-	GO:0015926//glucosidase activity	GO:0044238//primary metabolic process
MSTRG.24259	BGLU11	beta-glucosidase 11-like [Camellia sinensis]	-	-	-	-	-	GO:0015926//glucosidase activity	GO:0044238//primary metabolic process
MSTRG.24264	SR30	serine/arginine-rich splicing factor SR34B-like isoform X2 [Camellia sinensis]	Genetic Information Processing	Transcription	ko03040//Spliceosome	K12890	-	GO:0097159//organic cyclic compound binding	-
MSTRG.24265	--	hypothetical protein TEA_016517 [Camellia sinensis var. sinensis] [Camellia sinensis]	-	-	-	-	-	-	-
MSTRG.24273	--	hypothetical protein TEA_018063 [Camellia sinensis var. sinensis] [Camellia sinensis]	-	-	-	-	-	-	-
MSTRG.24280	SAG21	protein SENESCENCE-ASSOCIATED GENE 21, mitochondrial-like [Camellia sinensis]	-	-	-	-	GO:0043231//intracellular membrane-bounded organelle;GO:0044444//cytoplasmic part	-	GO:0006605//protein targeting;GO:0006952//defense response;GO:0006979//response to oxidative stress;GO:0009247//glycolipid biosynthetic process;GO:0009267//cellular response to starvation;GO:0009414//response to water deprivation;GO:0009620//response to fungus;GO:0009755//hormone-mediated signaling pathway;GO:0009863//salicylic acid mediated signaling pathway;GO:0035556//intracellular signal tran…
MSTRG.24302	TOP2	DNA topoisomerase 2-like [Camellia sinensis]	-	-	-	-	-	-	-
MSTRG.24303	VIT_19s0014g03930	tRNA (guanine(37)-N1)-methyltransferase 1-like [Camellia sinensis]	-	-	-	-	GO:0044429//mitochondrial part	GO:0009019//tRNA (guanine-N1-)-methyltransferase activity	GO:0001510//RNA methylation;GO:0006399//tRNA metabolic process;GO:0044699//single-organism process
MSTRG.24309	--	protein enabled-like [Camellia sinensis]	-	-	-	-	-	-	-
MSTRG.2431	--	BnaC08g02760D [Brassica napus]	-	-	-	-	-	-	-
MSTRG.24310	--	uncharacterized protein LOC114282377 isoform X5 [Camellia sinensis]	-	-	-	-	-	-	-
MSTRG.24312	--	uncharacterized protein LOC114278120 isoform X5 [Camellia sinensis]	-	-	-	-	-	-	-
MSTRG.24321	TAF13	transcription initiation factor TFIID subunit 13-like [Camellia sinensis]	Genetic Information Processing	Transcription	ko03022//Basal transcription factors	K03127	GO:0043231//intracellular membrane-bounded organelle	GO:0008135//translation factor activity, RNA binding;GO:0046983//protein dimerization activity	GO:0003006//developmental process involved in reproduction;GO:0006351//transcription, DNA-templated;GO:0006412//translation;GO:0008380//RNA splicing;GO:0009791//post-embryonic development
MSTRG.24330	CP12-1	calvin cycle protein CP12-1, chloroplastic-like [Camellia sinensis]	-	-	-	-	GO:0009532//plastid stroma;GO:0032991//macromolecular complex	GO:0046914//transition metal ion binding	GO:0009408//response to heat;GO:0009409//response to cold;GO:0009639//response to red or far red light;GO:0009642//response to light intensity;GO:0009890//negative regulation of biosynthetic process;GO:0015977//carbon fixation;GO:0018149//peptide cross-linking;GO:0033554//cellular response to stress;GO:0034285//response to disaccharide;GO:0043269//regulation of ion transport;GO:0044723//single-or…
MSTRG.24333	At3g62400	cytochrome c oxidase subunit 5C-2-like [Camellia sinensis]	-	-	-	-	GO:0019866//organelle inner membrane;GO:0031224//intrinsic component of membrane;GO:0044455//mitochondrial membrane part	-	GO:0015992//proton transport
MSTRG.24335	WRKY14	probable WRKY transcription factor 35 [Camellia sinensis]	-	-	-	-	-	GO:0003677//DNA binding	GO:0006811//ion transport;GO:0009987//cellular process;GO:0010467//gene expression
MSTRG.24337	--	Protein translocase subunit SecA like [Actinidia chinensis var. chinensis] [Actinidia chinensis]	-	-	-	-	-	-	-
MSTRG.24345	--	-	-	-	-	-	-	-	-
MSTRG.24356	At1g05700	LRR receptor-like serine/threonine-protein kinase precursor [Actinidia chinensis var. chinensis] [Actinidia chinensis]	-	-	-	-	-	-	-
MSTRG.24358	ASY1	meiosis-specific protein ASY1 [Camellia sinensis]	-	-	-	-	GO:0000228//nuclear chromosome;GO:0032991//macromolecular complex	-	GO:0000723//telomere maintenance;GO:0006281//DNA repair;GO:0007059//chromosome segregation;GO:0010212//response to ionizing radiation;GO:0022607//cellular component assembly;GO:0032844//regulation of homeostatic process;GO:0070192//chromosome organization involved in meiotic cell cycle
MSTRG.24361	PEP	RNA-binding KH domain-containing protein PEPPER-like [Camellia sinensis]	-	-	-	-	GO:0043231//intracellular membrane-bounded organelle	GO:0003676//nucleic acid binding	GO:0006351//transcription, DNA-templated;GO:0048438//floral whorl development;GO:0048581//negative regulation of post-embryonic development
MSTRG.24362	PEP	RNA-binding KH domain-containing protein PEPPER-like [Camellia sinensis]	-	-	-	-	GO:0043231//intracellular membrane-bounded organelle	GO:0003676//nucleic acid binding	GO:0006351//transcription, DNA-templated;GO:0048438//floral whorl development;GO:0048581//negative regulation of post-embryonic development
MSTRG.24370	--	uncharacterized protein LOC114256996 [Camellia sinensis]	-	-	-	-	-	-	-
MSTRG.24389	--	Acetyl-coenzyme A synthetase [Actinidia chinensis var. chinensis] [Actinidia chinensis]	-	-	-	-	-	-	-
MSTRG.2439	MSH2	L-ascorbate peroxidase, cytosolic [Populus alba]	Genetic Information Processing	Replication and repair	ko03430//Mismatch repair	K08735	-	GO:0003690//double-stranded DNA binding	GO:0006281//DNA repair
MSTRG.24406	COP10	constitutive photomorphogenesis protein 10-like isoform X6 [Camellia sinensis]	Genetic Information Processing	Folding, sorting and degradation	ko04120//Ubiquitin mediated proteolysis	K20217	GO:0043231//intracellular membrane-bounded organelle	GO:0016879//ligase activity, forming carbon-nitrogen bonds;GO:0019787//ubiquitin-like protein transferase activity;GO:0036094//small molecule binding;GO:0097159//organic cyclic compound binding;GO:1901363//heterocyclic compound binding	GO:0000338//protein deneddylation;GO:0001558//regulation of cell growth;GO:0006511//ubiquitin-dependent protein catabolic process;GO:0007602//phototransduction;GO:0009639//response to red or far red light;GO:0032446//protein modification by small protein conjugation;GO:0035966//response to topologically incorrect protein;GO:0043623//cellular protein complex assembly;GO:0044786//cell cycle DNA rep…
MSTRG.24427	--	hypothetical protein TEA_020629 [Camellia sinensis var. sinensis] [Camellia sinensis]	-	-	-	-	-	-	-
MSTRG.24439	SAP4	zinc finger A20 and AN1 domain-containing stress-associated protein 4-like isoform X1 [Camellia sinensis]	-	-	-	-	-	GO:0046914//transition metal ion binding	GO:0000280//nuclear division;GO:0009648//photoperiodism
MSTRG.24450	--	hypothetical protein PRUPE_7G066300 [Prunus persica]	-	-	-	-	-	-	-
MSTRG.24459	--	Chromosome partition protein like [Actinidia chinensis var. chinensis] [Actinidia chinensis]	-	-	-	-	GO:0044434//chloroplast part	-	GO:0005982//starch metabolic process;GO:0005984//disaccharide metabolic process
MSTRG.24472	--	protein misato homolog 1 isoform X5 [Camellia sinensis]	-	-	-	-	-	-	-
MSTRG.24475	AGO4	Argonaute/Dicer protein, PAZ [Cynara cardunculus var. scolymus] [Cynara cardunculus]	-	-	-	-	-	GO:0003676//nucleic acid binding	GO:0000003//reproduction;GO:0016070//RNA metabolic process;GO:0016458//gene silencing;GO:0022402//cell cycle process;GO:0031323//regulation of cellular metabolic process;GO:0034645//cellular macromolecule biosynthetic process;GO:0044710//single-organism metabolic process;GO:0080090//regulation of primary metabolic process;GO:1902589//single-organism organelle organization
MSTRG.24476	--	-	-	-	-	-	-	-	-
MSTRG.24504	--	-	-	-	-	-	-	-	-
MSTRG.24518	RTNLB11	reticulon-like protein B11 [Camellia sinensis]	-	-	-	-	GO:0031090//organelle membrane;GO:0031224//intrinsic component of membrane;GO:0043231//intracellular membrane-bounded organelle	-	-
MSTRG.24536	SN1	snakin-1-like [Camellia sinensis]	-	-	-	-	GO:0030312//external encapsulating structure	-	GO:0006950//response to stress;GO:0010476//gibberellin mediated signaling pathway
MSTRG.24547	RPS29A	PREDICTED: 40S ribosomal protein S29-like [Juglans regia]	Genetic Information Processing	Translation	ko03010//Ribosome	K02980	GO:0044391//ribosomal subunit	GO:0005198//structural molecule activity;GO:0043169//cation binding	GO:0010467//gene expression
MSTRG.24577	PSK	PREDICTED: phytosulfokines [Vitis vinifera]	-	-	-	-	GO:0043231//intracellular membrane-bounded organelle	-	GO:0044699//single-organism process
MSTRG.24585	--	Homeobox protein like [Actinidia chinensis var. chinensis] [Actinidia chinensis]	-	-	-	-	GO:0044434//chloroplast part	-	-
MSTRG.24591	PR1B1	pathogenesis-related leaf protein 6-like [Camellia sinensis]	Organismal Systems;Environmental Information Processing;Environmental Information Processing	Environmental adaptation;Signal transduction;Signal transduction	ko04626//Plant-pathogen interaction;ko04075//Plant hormone signal transduction;ko04016//MAPK signaling pathway - plant	K13449;K13449;K13449	-	-	-
MSTRG.246	--	succinate dehydrogenase subunit 5, mitochondrial-like [Camellia sinensis]	-	-	-	-	-	-	-
MSTRG.24600	PIP	proline iminopeptidase isoform X1 [Camellia sinensis]	Metabolism;Metabolism	Global and overview maps;Amino acid metabolism	ko01100//Metabolic pathways;ko00330//Arginine and proline metabolism	K01259;K01259	GO:0009536//plastid	GO:0016787//hydrolase activity	GO:0019538//protein metabolic process
MSTRG.24601	RKD4	protein RKD4 [Camellia sinensis]	-	-	-	-	GO:0044424//intracellular part	GO:0016787//hydrolase activity	GO:0019538//protein metabolic process
MSTRG.24602	EXL5	protein EXORDIUM-like 5 [Camellia sinensis]	-	-	-	-	-	GO:0016741//transferase activity, transferring one-carbon groups	GO:0008152//metabolic process
MSTRG.24617	--	PREDICTED: cysteine-rich and transmembrane domain-containing protein A-like [Juglans regia]	-	-	-	-	-	-	-
MSTRG.24624	Os03g0617900	probable N-acetyl-gamma-glutamyl-phosphate reductase, chloroplastic [Camellia sinensis]	Metabolism;Metabolism;Metabolism;Metabolism;Metabolism	Global and overview maps;Global and overview maps;Global and overview maps;Global and overview maps;Amino acid metabolism	ko01100//Metabolic pathways;ko01110//Biosynthesis of secondary metabolites;ko01230//Biosynthesis of amino acids;ko01210//2-Oxocarboxylic acid metabolism;ko00220//Arginine biosynthesis	K00145;K00145;K00145;K00145;K00145	GO:0009532//plastid stroma;GO:0043232//intracellular non-membrane-bounded organelle	GO:0000166//nucleotide binding;GO:0005515//protein binding;GO:0016903//oxidoreductase activity, acting on the aldehyde or oxo group of donors;GO:0046914//transition metal ion binding	GO:0003006//developmental process involved in reproduction;GO:0006525//arginine metabolic process
MSTRG.24627	--	-	-	-	-	-	-	-	-
MSTRG.24632	CML50	Calcium-binding protein [Actinidia chinensis var. chinensis] [Actinidia chinensis]	Organismal Systems	Environmental adaptation	ko04626//Plant-pathogen interaction	K13448	-	-	-
MSTRG.24633	--	cysteine proteinase inhibitor A-like isoform X1 [Camellia sinensis]	-	-	-	-	-	-	-
MSTRG.24634	--	cysteine proteinase inhibitor A-like isoform X1 [Camellia sinensis]	-	-	-	-	GO:0044444//cytoplasmic part	GO:0004857//enzyme inhibitor activity	GO:0006950//response to stress;GO:0009628//response to abiotic stimulus;GO:0010466//negative regulation of peptidase activity
MSTRG.24635	--	uncharacterized protein LOC114293220 isoform X2 [Camellia sinensis]	-	-	-	-	-	-	-
MSTRG.24638	OsI_012692	costars family protein isoform X2 [Camellia sinensis]	-	-	-	-	GO:0044424//intracellular part	-	GO:0006996//organelle organization
MSTRG.24647	--	Kinesin-like protein [Actinidia chinensis var. chinensis] [Actinidia chinensis]	-	-	-	-	-	-	-
MSTRG.24655	--	serine/threonine-protein kinase WAG1-like [Camellia sinensis]	-	-	-	-	GO:0044464//cell part	GO:0003676//nucleic acid binding	GO:0006221//pyrimidine nucleotide biosynthetic process;GO:0006498//N-terminal protein lipidation;GO:0016482//cytoplasmic transport
MSTRG.24692	VPS18	vacuolar sorting protein 18-like isoform X3 [Camellia sinensis]	-	-	-	-	-	GO:0004672//protein kinase activity;GO:0032550//purine ribonucleoside binding;GO:0046914//transition metal ion binding	GO:0006464//cellular protein modification process;GO:0015031//protein transport
MSTRG.24705	--	protein NYNRIN-like [Quercus suber]	-	-	-	-	-	-	-
MSTRG.2471	--	protein ALP1-like [Camellia sinensis]	-	-	-	-	-	-	-
MSTRG.24739	SYP71	syntaxin-71-like isoform X2 [Camellia sinensis]	Genetic Information Processing	Folding, sorting and degradation	ko04130//SNARE interactions in vesicular transport	K08506	-	-	-
MSTRG.2474	--	-	-	-	-	-	-	-	-
MSTRG.24774	QCR6-2	cytochrome b-c1 complex subunit 6-like [Camellia sinensis]	Metabolism;Metabolism	Global and overview maps;Energy metabolism	ko01100//Metabolic pathways;ko00190//Oxidative phosphorylation	K00416;K00416	GO:0019866//organelle inner membrane;GO:0044455//mitochondrial membrane part	GO:0003824//catalytic activity;GO:0015078//hydrogen ion transmembrane transporter activity	GO:0006090//pyruvate metabolic process;GO:0010038//response to metal ion;GO:0015992//proton transport;GO:0019941//modification-dependent protein catabolic process;GO:0022904//respiratory electron transport chain;GO:0035966//response to topologically incorrect protein;GO:0043094//cellular metabolic compound salvage;GO:0043248//proteasome assembly
MSTRG.24804	--	probable gamma-glutamyl hydrolase 3 isoform X1 [Camellia sinensis]	Metabolism	Glycan biosynthesis and metabolism	ko00514//Other types of O-glycan biosynthesis	K20781	-	-	-
MSTRG.24815	TET8	tetraspanin-8-like [Camellia sinensis]	-	-	-	-	GO:0005911//cell-cell junction;GO:0031224//intrinsic component of membrane	-	GO:0000226//microtubule cytoskeleton organization;GO:0044767//single-organism developmental process
MSTRG.24821	--	protein NLP7-like isoform X1 [Camellia sinensis]	-	-	-	-	-	-	-
MSTRG.24822	--	protein NLP6-like isoform X5 [Camellia sinensis]	-	-	-	-	-	-	-
MSTRG.24827	COBL4	COBRA-like protein 4 [Vitis vinifera]	-	-	-	-	GO:0031224//intrinsic component of membrane	-	GO:0009832//plant-type cell wall biogenesis;GO:0010087//phloem or xylem histogenesis;GO:0030198//extracellular matrix organization;GO:0040007//growth;GO:0045491//xylan metabolic process
MSTRG.24831	--	U6 snRNA-associated Sm-like protein LSm8 [Salvia splendens]	Genetic Information Processing;Genetic Information Processing	Transcription;Folding, sorting and degradation	ko03040//Spliceosome;ko03018//RNA degradation	K12627;K12627	-	-	-
MSTRG.24833	KLLA0D18557g	GPN-loop GTPase 3 isoform X2 [Camellia sinensis]	-	-	-	-	-	GO:0003824//catalytic activity;GO:0032550//purine ribonucleoside binding	-
MSTRG.24834	RDR5	probable RNA-dependent RNA polymerase 5 isoform X4 [Camellia sinensis]	-	-	-	-	-	-	-
MSTRG.24844	NRPD2	DNA-directed RNA polymerases IV and V subunit 2-like [Camellia sinensis]	-	-	-	-	GO:0000790//nuclear chromatin;GO:0044451//nucleoplasm part;GO:0055029//nuclear DNA-directed RNA polymerase complex	GO:0001882//nucleoside binding;GO:0003676//nucleic acid binding;GO:0034062//RNA polymerase activity;GO:0043169//cation binding	GO:0002682//regulation of immune system process;GO:0006305//DNA alkylation;GO:0006351//transcription, DNA-templated;GO:0009620//response to fungus;GO:0016441//posttranscriptional gene silencing;GO:0070918//production of small RNA involved in gene silencing by RNA
MSTRG.24851	At5g10810	enhancer of rudimentary homolog [Camellia sinensis]	-	-	-	-	GO:0009536//plastid	GO:0004672//protein kinase activity	GO:0003006//developmental process involved in reproduction;GO:0006833//water transport;GO:0007155//cell adhesion;GO:0009617//response to bacterium;GO:0009620//response to fungus;GO:0009718//anthocyanin-containing compound biosynthetic process;GO:0009886//post-embryonic morphogenesis;GO:0009887//organ morphogenesis;GO:0009943//adaxial/abaxial axis specification;GO:0016049//cell growth;GO:0048509//…
MSTRG.24858	COX6B-2	cytochrome c oxidase subunit 6b-2 [Camellia sinensis]	Metabolism;Metabolism	Global and overview maps;Energy metabolism	ko01100//Metabolic pathways;ko00190//Oxidative phosphorylation	K02267;K02267	GO:0044434//chloroplast part	GO:0003824//catalytic activity;GO:0009055//electron carrier activity;GO:0046914//transition metal ion binding	GO:0006970//response to osmotic stress;GO:0015992//proton transport;GO:0043094//cellular metabolic compound salvage;GO:0046474//glycerophospholipid biosynthetic process
MSTRG.24869	--	-	-	-	-	-	-	-	-
MSTRG.24870	--	protein MID1-COMPLEMENTING ACTIVITY 1-like [Camellia sinensis]	-	-	-	-	GO:0031224//intrinsic component of membrane;GO:0043231//intracellular membrane-bounded organelle	-	GO:0006811//ion transport;GO:0009791//post-embryonic development
MSTRG.24871	--	hypothetical protein TEA_009431 [Camellia sinensis var. sinensis] [Camellia sinensis]	-	-	-	-	-	-	-
MSTRG.24874	CABIN1	LOW QUALITY PROTEIN: calcineurin-binding protein 1-like [Camellia sinensis]	-	-	-	-	-	-	-
MSTRG.24910	--	DUF659 domain-containing protein/Dimer_Tnp_hAT domain-containing protein [Cinnamomum micranthum f. kanehirae]	-	-	-	-	-	-	-
MSTRG.24933	--	carboxyl-terminal-processing peptidase 2, chloroplastic-like [Camellia sinensis]	-	-	-	-	-	-	-
MSTRG.24942	RPL37C	60S ribosomal protein L37-3-like [Camellia sinensis]	Genetic Information Processing	Translation	ko03010//Ribosome	K02922	GO:0015934//large ribosomal subunit;GO:0043231//intracellular membrane-bounded organelle	GO:0003723//RNA binding;GO:0005198//structural molecule activity;GO:0043169//cation binding;GO:0046983//protein dimerization activity	GO:0006006//glucose metabolic process;GO:0006886//intracellular protein transport;GO:0009451//RNA modification;GO:0010467//gene expression;GO:0022613//ribonucleoprotein complex biogenesis;GO:0034728//nucleosome organization
MSTRG.24943	BGAL1	LOW QUALITY PROTEIN: beta-galactosidase-like [Camellia sinensis]	-	-	-	-	GO:0005576//extracellular region;GO:0005618//cell wall;GO:0005911//cell-cell junction;GO:0044444//cytoplasmic part	GO:0005488//binding;GO:0015925//galactosidase activity	GO:0008104//protein localization;GO:0042743//hydrogen peroxide metabolic process;GO:0044238//primary metabolic process;GO:0048588//developmental cell growth
MSTRG.24944	BGAL1	LOW QUALITY PROTEIN: beta-galactosidase-like [Camellia sinensis]	-	-	-	-	-	-	-
MSTRG.24945	--	hypothetical protein TEA_026640 [Camellia sinensis var. sinensis] [Camellia sinensis]	-	-	-	-	-	-	-
MSTRG.24947	--	nucleolin 1-like [Camellia sinensis]	-	-	-	-	-	-	-
MSTRG.2495	ORP3A	oxysterol-binding protein-related protein 3A [Ricinus communis]	-	-	-	-	GO:0043231//intracellular membrane-bounded organelle;GO:0044444//cytoplasmic part	GO:0032934//sterol binding	GO:0000302//response to reactive oxygen species;GO:0006629//lipid metabolic process;GO:0006952//defense response;GO:0007165//signal transduction;GO:0009072//aromatic amino acid family metabolic process;GO:0009566//fertilization;GO:0009608//response to symbiont;GO:0009642//response to light intensity;GO:0009696//salicylic acid metabolic process;GO:0016482//cytoplasmic transport;GO:0044765//single-…
MSTRG.2496	--	agamous-like MADS-box protein AGL65 [Camellia sinensis]	-	-	-	-	GO:0043231//intracellular membrane-bounded organelle	-	-
MSTRG.24963	CCDC93	coiled-coil domain-containing protein 93 isoform X1 [Camellia sinensis]	-	-	-	-	GO:0043231//intracellular membrane-bounded organelle	-	-
MSTRG.24974	--	APETALA2-like protein 5 [Camellia sinensis]	-	-	-	-	-	-	-
MSTRG.24977	PDR1	pleiotropic drug resistance protein 1-like isoform X1 [Camellia sinensis]	-	-	-	-	-	GO:0015604//organic phosphonate transmembrane transporter activity;GO:0032550//purine ribonucleoside binding;GO:0042626//ATPase activity, coupled to transmembrane movement of substances	GO:0015846//polyamine transport;GO:0015893//drug transport;GO:0051181//cofactor transport
MSTRG.24979	KEA4	GTP-binding protein SAR1A-like [Camellia sinensis]	-	-	-	-	GO:0031224//intrinsic component of membrane	GO:0015078//hydrogen ion transmembrane transporter activity	GO:0015992//proton transport;GO:0044763//single-organism cellular process
MSTRG.24980	--	-	-	-	-	-	-	-	-
MSTRG.24987	LRK10	rust resistance kinase Lr10-like isoform X1 [Camellia sinensis]	-	-	-	-	-	GO:0004674//protein serine/threonine kinase activity;GO:0032550//purine ribonucleoside binding	GO:0006468//protein phosphorylation
MSTRG.24991	NPF5.5	protein NRT1/ PTR FAMILY 5.10-like [Camellia sinensis]	-	-	-	-	GO:0016020//membrane	-	GO:0044765//single-organism transport
MSTRG.25011	FKBP65	70 kDa peptidyl-prolyl isomerase-like isoform X1 [Camellia sinensis]	-	-	-	-	-	GO:0003824//catalytic activity	-
MSTRG.25015	At2g34160	DNA/RNA-binding protein Alba-like protein [Actinidia chinensis var. chinensis] [Actinidia chinensis]	-	-	-	-	GO:0016020//membrane;GO:0043231//intracellular membrane-bounded organelle;GO:0044444//cytoplasmic part	-	GO:0006631//fatty acid metabolic process
MSTRG.25030	Os11g0599500	DEAD-box ATP-dependent RNA helicase 52C-like isoform X2 [Camellia sinensis]	-	-	-	-	GO:0009536//plastid	GO:0032550//purine ribonucleoside binding;GO:0042623//ATPase activity, coupled	-
MSTRG.25037	UGNT1	UDP-N-acetylglucosamine transporter UGNT1-like [Camellia sinensis]	-	-	-	-	GO:0031224//intrinsic component of membrane	-	GO:0044763//single-organism cellular process;GO:0044765//single-organism transport
MSTRG.25038	ATR2	NADPH--cytochrome P450 reductase [Morella rubra]	-	-	-	-	GO:0031090//organelle membrane;GO:0043231//intracellular membrane-bounded organelle;GO:0044444//cytoplasmic part	GO:0016653//oxidoreductase activity, acting on NAD(P)H, heme protein as acceptor;GO:0032553//ribonucleotide binding;GO:0046914//transition metal ion binding	GO:0044710//single-organism metabolic process
MSTRG.25044	--	uncharacterized protein LOC114284441 isoform X2 [Camellia sinensis]	-	-	-	-	-	-	-
MSTRG.25059	--	hypothetical protein TEA_009431 [Camellia sinensis var. sinensis] [Camellia sinensis]	-	-	-	-	-	-	-
MSTRG.25072	RPL39A	60S ribosomal protein L39-1 [Pyrus ussuriensis x Pyrus communis]	Genetic Information Processing	Translation	ko03010//Ribosome	K02924	GO:0015934//large ribosomal subunit;GO:0043231//intracellular membrane-bounded organelle	GO:0005198//structural molecule activity	GO:0006605//protein targeting;GO:0010467//gene expression
MSTRG.25077	--	leishmanolysin-like peptidase isoform X2 [Camellia sinensis]	-	-	-	-	GO:0016020//membrane	GO:0003824//catalytic activity;GO:0046914//transition metal ion binding	GO:0019538//protein metabolic process;GO:0022610//biological adhesion
MSTRG.25090	--	protein TIC 100 [Camellia sinensis]	-	-	-	-	-	-	-
MSTRG.25106	AIG2LD	AIG2-like protein D isoform X1 [Camellia sinensis]	-	-	-	-	GO:0009536//plastid;GO:0016020//membrane	-	GO:0006090//pyruvate metabolic process;GO:0006568//tryptophan metabolic process;GO:0006970//response to osmotic stress;GO:0006996//organelle organization;GO:0009617//response to bacterium;GO:0009683//indoleacetic acid metabolic process;GO:0010038//response to metal ion;GO:0019758//glycosinolate biosynthetic process;GO:0042044//fluid transport;GO:0042743//hydrogen peroxide metabolic process
MSTRG.25127	--	30S ribosomal protein S6 alpha, chloroplastic-like [Camellia sinensis]	-	-	-	-	-	-	-
MSTRG.25134	WRKY50	probable WRKY transcription factor 50 isoform X2 [Camellia sinensis]	-	-	-	-	GO:0043231//intracellular membrane-bounded organelle	GO:0001071//nucleic acid binding transcription factor activity;GO:0003677//DNA binding	GO:0009620//response to fungus;GO:0009755//hormone-mediated signaling pathway;GO:0010468//regulation of gene expression;GO:0034645//cellular macromolecule biosynthetic process
MSTRG.25146	--	ankyrin repeat-containing protein BDA1-like [Camellia sinensis]	-	-	-	-	-	-	-
MSTRG.25147	--	hypothetical protein TEA_008118 [Camellia sinensis var. sinensis] [Camellia sinensis]	-	-	-	-	-	-	-
MSTRG.25156	YLMG2	ylmG homolog protein 2, chloroplastic [Camellia sinensis]	-	-	-	-	GO:0009526//plastid envelope;GO:0034357//photosynthetic membrane	-	GO:0003006//developmental process involved in reproduction;GO:0006221//pyrimidine nucleotide biosynthetic process;GO:0009658//chloroplast organization
MSTRG.25174	--	uncharacterized protein LOC114303026 isoform X2 [Camellia sinensis]	-	-	-	-	-	-	-
MSTRG.25176	HAT	zinc finger BED domain-containing protein DAYSLEEPER-like [Camellia sinensis]	-	-	-	-	GO:0043231//intracellular membrane-bounded organelle	-	-
MSTRG.25181	--	Protein phosphatase 1 regulatory subunit 3A like [Actinidia chinensis var. chinensis] [Actinidia chinensis]	-	-	-	-	GO:0043231//intracellular membrane-bounded organelle	-	GO:0006950//response to stress
MSTRG.25182	--	calcineurin-binding protein 1 isoform X1 [Camellia sinensis]	-	-	-	-	-	-	-
MSTRG.25218	MKRN	Pentatricopeptide repeat-containing protein [Actinidia chinensis var. chinensis] [Actinidia chinensis]	-	-	-	-	-	GO:0003676//nucleic acid binding;GO:0003824//catalytic activity;GO:0046914//transition metal ion binding	GO:0032446//protein modification by small protein conjugation
MSTRG.25246	--	-	-	-	-	-	-	-	-
MSTRG.25247	--	-	-	-	-	-	-	-	-
MSTRG.25257	NLP7	LOW QUALITY PROTEIN: protein NLP6-like [Camellia sinensis]	-	-	-	-	-	-	-
MSTRG.25258	NLP7	LOW QUALITY PROTEIN: protein NLP6-like [Camellia sinensis]	-	-	-	-	GO:0043231//intracellular membrane-bounded organelle	-	GO:0001101//response to acid chemical;GO:0006950//response to stress;GO:0042126//nitrate metabolic process
MSTRG.25259	--	DNA oxidative demethylase [Handroanthus impetiginosus]	-	-	-	-	GO:0009536//plastid	-	GO:0006997//nucleus organization;GO:0009409//response to cold;GO:0016458//gene silencing;GO:0034968//histone lysine methylation;GO:0048285//organelle fission;GO:1902410//mitotic cytokinetic process
MSTRG.25266	--	ADP-ribosylation factor 1-like [Camellia sinensis]	-	-	-	-	-	-	-
MSTRG.2527	Clptm1l	CLPTM1-like membrane protein cnrB isoform X2 [Camellia sinensis]	Metabolism;Metabolism;Metabolism	Global and overview maps;Global and overview maps;Metabolism of cofactors and vitamins	ko01100//Metabolic pathways;ko01110//Biosynthesis of secondary metabolites;ko00130//Ubiquinone and other terpenoid-quinone biosynthesis	K14759;K14759;K14759	GO:0009536//plastid;GO:0031224//intrinsic component of membrane	GO:0016829//lyase activity	GO:0000723//telomere maintenance;GO:0007059//chromosome segregation;GO:0010212//response to ionizing radiation;GO:0032844//regulation of homeostatic process;GO:0033043//regulation of organelle organization;GO:0044281//small molecule metabolic process;GO:0070192//chromosome organization involved in meiotic cell cycle
MSTRG.25320	AE7	protein AE7-like isoform X2 [Camellia sinensis]	-	-	-	-	-	-	-
MSTRG.25327	--	-	-	-	-	-	-	-	-
MSTRG.25344	CPR1	F-box protein CPR1-like [Camellia sinensis]	-	-	-	-	-	-	-
MSTRG.25352	--	phosphoinositide phosphatase SAC2-like isoform X2 [Camellia sinensis]	Metabolism;Metabolism	Global and overview maps;Carbohydrate metabolism	ko01100//Metabolic pathways;ko00562//Inositol phosphate metabolism	K22913;K22913	-	-	-
MSTRG.25353	--	phosphoinositide phosphatase SAC3-like [Camellia sinensis]	Metabolism;Metabolism	Global and overview maps;Carbohydrate metabolism	ko01100//Metabolic pathways;ko00562//Inositol phosphate metabolism	K22913;K22913	-	GO:0016788//hydrolase activity, acting on ester bonds	GO:0006661//phosphatidylinositol biosynthetic process
MSTRG.25361	--	vacuolar amino acid transporter 2 [Camellia sinensis]	-	-	-	-	-	-	-
MSTRG.25386	PMA4	ATPase 6, plasma membrane-type-like [Camellia sinensis]	Metabolism;Metabolism	Global and overview maps;Energy metabolism	ko01100//Metabolic pathways;ko00190//Oxidative phosphorylation	K01535;K01535	GO:0005911//cell-cell junction;GO:0009536//plastid;GO:0031090//organelle membrane;GO:0031224//intrinsic component of membrane	GO:0008324//cation transmembrane transporter activity;GO:0015662//ATPase activity, coupled to transmembrane movement of ions, phosphorylative mechanism;GO:0016301//kinase activity;GO:0032550//purine ribonucleoside binding;GO:0046872//metal ion binding	GO:0001101//response to acid chemical;GO:0006865//amino acid transport;GO:0006996//organelle organization;GO:0009152//purine ribonucleotide biosynthetic process;GO:0009664//plant-type cell wall organization;GO:0009699//phenylpropanoid biosynthetic process;GO:0010383//cell wall polysaccharide metabolic process;GO:0015698//inorganic anion transport;GO:0015833//peptide transport;GO:0015988//energy c…
MSTRG.25387	PAP27	probable inactive purple acid phosphatase 27 isoform X1 [Camellia sinensis]	-	-	-	-	-	GO:0003824//catalytic activity;GO:0043169//cation binding	GO:0006796//phosphate-containing compound metabolic process
MSTRG.25390	FDC2	ferredoxin C 2, chloroplastic-like isoform X1 [Camellia sinensis]	Metabolism	Energy metabolism	ko00195//Photosynthesis	K02639	GO:0009536//plastid	GO:0043169//cation binding;GO:0051536//iron-sulfur cluster binding	GO:0006090//pyruvate metabolic process;GO:0006091//generation of precursor metabolites and energy;GO:0009687//abscisic acid metabolic process;GO:0009886//post-embryonic morphogenesis
MSTRG.25398	GDCSH	glycine cleavage system H protein, mitochondrial-like [Camellia sinensis]	Metabolism;Metabolism;Metabolism;Metabolism;Metabolism	Global and overview maps;Global and overview maps;Global and overview maps;Carbohydrate metabolism;Amino acid metabolism	ko01100//Metabolic pathways;ko01110//Biosynthesis of secondary metabolites;ko01200//Carbon metabolism;ko00630//Glyoxylate and dicarboxylate metabolism;ko00260//Glycine, serine and threonine metabolism	K02437;K02437;K02437;K02437;K02437	GO:0009536//plastid	GO:0032550//purine ribonucleoside binding	GO:0000097//sulfur amino acid biosynthetic process;GO:0006091//generation of precursor metabolites and energy;GO:0006546//glycine catabolic process;GO:0006739//NADP metabolic process;GO:0006996//organelle organization;GO:0009617//response to bacterium;GO:0009696//salicylic acid metabolic process;GO:0009746//response to hexose;GO:0009886//post-embryonic morphogenesis;GO:0009893//positive regulatio…
MSTRG.25399	--	Nesprin-2 [Gossypium arboreum]	-	-	-	-	-	-	-
MSTRG.25403	--	E3 ubiquitin-protein ligase MID2 [Actinidia chinensis var. chinensis] [Actinidia chinensis]	-	-	-	-	-	-	GO:0044699//single-organism process
MSTRG.25410	--	-	-	-	-	-	-	-	-
MSTRG.25429	--	DNA-directed RNA polymerase II subunit RPB2 [Actinidia chinensis var. chinensis] [Actinidia chinensis]	-	-	-	-	-	-	-
MSTRG.25432	--	protein PFC0760c-like [Camellia sinensis]	-	-	-	-	-	-	-
MSTRG.25439	--	187-kDa microtubule-associated protein AIR9 [Prunus avium]	-	-	-	-	-	-	-
MSTRG.25443	--	Homoserine dehydrogenase [Actinidia chinensis var. chinensis] [Actinidia chinensis]	-	-	-	-	GO:0044444//cytoplasmic part	GO:0016616//oxidoreductase activity, acting on the CH-OH group of donors, NAD or NADP as acceptor;GO:0016772//transferase activity, transferring phosphorus-containing groups	GO:0000097//sulfur amino acid biosynthetic process;GO:0006549//isoleucine metabolic process;GO:0006566//threonine metabolic process;GO:0006796//phosphate-containing compound metabolic process
MSTRG.25446	SDH1-1	Succinate dehydrogenase, flavoprotein subunit [Parasponia andersonii]	Metabolism;Metabolism;Metabolism;Metabolism;Metabolism	Global and overview maps;Global and overview maps;Global and overview maps;Energy metabolism;Carbohydrate metabolism	ko01100//Metabolic pathways;ko01110//Biosynthesis of secondary metabolites;ko01200//Carbon metabolism;ko00190//Oxidative phosphorylation;ko00020//Citrate cycle (TCA cycle)	K00234;K00234;K00234;K00234;K00234	GO:0019866//organelle inner membrane;GO:0030312//external encapsulating structure;GO:0044455//mitochondrial membrane part	GO:0000104//succinate dehydrogenase activity;GO:0000166//nucleotide binding;GO:0032550//purine ribonucleoside binding;GO:0046914//transition metal ion binding	GO:0006101//citrate metabolic process;GO:0022904//respiratory electron transport chain
MSTRG.25455	--	protein cereblon [Camellia sinensis]	-	-	-	-	GO:0031224//intrinsic component of membrane;GO:0043231//intracellular membrane-bounded organelle	GO:0042623//ATPase activity, coupled	GO:0006402//mRNA catabolic process;GO:0019538//protein metabolic process
MSTRG.25460	--	thymidylate kinase-like isoform X5 [Camellia sinensis]	-	-	-	-	-	GO:0019120//hydrolase activity, acting on acid halide bonds, in C-halide compounds	-
MSTRG.25463	NUP93B	nuclear pore complex protein NUP93B-like [Camellia sinensis]	Genetic Information Processing	Translation	ko03013//RNA transport	K14309	GO:0043231//intracellular membrane-bounded organelle	GO:0003824//catalytic activity	GO:0051234//establishment of localization
MSTRG.25464	CCDA	3-ketoacyl-CoA thiolase A, peroxisomal-like [Camellia sinensis]	-	-	-	-	GO:0031224//intrinsic component of membrane;GO:0031976//plastid thylakoid;GO:0042651//thylakoid membrane;GO:0044434//chloroplast part	GO:0004713//protein tyrosine kinase activity;GO:0016866//intramolecular transferase activity;GO:0032550//purine ribonucleoside binding	GO:0006468//protein phosphorylation;GO:0007165//signal transduction;GO:0008652//cellular amino acid biosynthetic process;GO:0009696//salicylic acid metabolic process;GO:0009814//defense response, incompatible interaction;GO:0017004//cytochrome complex assembly;GO:0019725//cellular homeostasis
MSTRG.25466	--	vesicle-associated protein 2-1 [Quercus suber]	-	-	-	-	GO:0031090//organelle membrane;GO:0031224//intrinsic component of membrane;GO:0043231//intracellular membrane-bounded organelle	-	GO:0006605//protein targeting;GO:0009891//positive regulation of biosynthetic process;GO:0043067//regulation of programmed cell death
MSTRG.25482	--	exocyst complex component SEC3B-like [Camellia sinensis]	-	-	-	-	-	-	-
MSTRG.25492	--	reverse transcriptase [Corchorus capsularis]	-	-	-	-	-	-	-
MSTRG.25503	aco	2-oxoglutarate-Fe(II) type oxidoreductase hxnY-like isoform X4 [Camellia sinensis]	-	-	-	-	-	GO:0016706//oxidoreductase activity, acting on paired donors, with incorporation or reduction of molecular oxygen, 2-oxoglutarate as one donor, and incorporation of one atom each of oxygen into both donors;GO:0046872//metal ion binding;GO:0051540//metal cluster binding	GO:0051553//flavone biosynthetic process
MSTRG.25505	OFUT30	O-fucosyltransferase 30-like [Camellia sinensis]	-	-	-	-	GO:0031984//organelle subcompartment;GO:0043231//intracellular membrane-bounded organelle	GO:0016740//transferase activity	-
MSTRG.25511	--	Transcriptional regulator like [Actinidia chinensis var. chinensis] [Actinidia chinensis]	-	-	-	-	GO:0009536//plastid	-	-
MSTRG.25518	--	PHD finger protein [Actinidia chinensis var. chinensis] [Actinidia chinensis]	-	-	-	-	GO:0043231//intracellular membrane-bounded organelle	-	-
MSTRG.2552	CCB1	protein COFACTOR ASSEMBLY OF COMPLEX C SUBUNIT B CCB1, chloroplastic [Camellia sinensis]	-	-	-	-	GO:0009536//plastid	-	GO:0006090//pyruvate metabolic process;GO:0009668//plastid membrane organization;GO:0016072//rRNA metabolic process;GO:0017004//cytochrome complex assembly
MSTRG.25525	HD16	casein kinase 1-like protein HD16 isoform X3 [Camellia sinensis]	-	-	-	-	-	GO:0004672//protein kinase activity;GO:0032550//purine ribonucleoside binding	GO:0006464//cellular protein modification process;GO:0016310//phosphorylation;GO:0044699//single-organism process
MSTRG.25547	ATG8G	autophagy-related protein 8f-like [Camellia sinensis]	Cellular Processes	Transport and catabolism	ko04136//Autophagy - other eukaryotes	K08341	-	-	-
MSTRG.25551	--	MORC family CW-type zinc finger protein 3-like [Camellia sinensis]	-	-	-	-	-	-	-
MSTRG.25558	--	-	-	-	-	-	-	-	-
MSTRG.25561	--	TATA-binding protein-associated factor 2N-like [Camellia sinensis]	-	-	-	-	-	-	GO:0071555//cell wall organization
MSTRG.25573	--	hypothetical protein TEA_000753 [Camellia sinensis var. sinensis] [Camellia sinensis]	-	-	-	-	-	-	-
MSTRG.25616	--	hypothetical protein TEA_023776 [Camellia sinensis var. sinensis] [Camellia sinensis]	-	-	-	-	-	-	-
MSTRG.25619	--	arogenate dehydratase/prephenate dehydratase 1, chloroplastic-like isoform X6 [Camellia sinensis]	-	-	-	-	-	-	-
MSTRG.2562	--	cysteine-rich and transmembrane domain-containing protein WIH2-like isoform X2 [Camellia sinensis]	-	-	-	-	-	-	-
MSTRG.25628	MLO1	MLO protein homolog 1-like [Camellia sinensis]	-	-	-	-	GO:0031224//intrinsic component of membrane	GO:0005515//protein binding	GO:0006950//response to stress
MSTRG.25629	--	glucose-6-phosphate 1-dehydrogenase 6, cytoplasmic-like [Camellia sinensis]	-	-	-	-	-	-	-
MSTRG.25632	TPR2	protein TPR3-like [Camellia sinensis]	-	-	-	-	-	-	GO:0010468//regulation of gene expression
MSTRG.25641	CDS1	phosphatidate cytidylyltransferase 1-like [Camellia sinensis]	Metabolism;Metabolism;Metabolism;Environmental Information Processing	Global and overview maps;Global and overview maps;Lipid metabolism;Signal transduction	ko01100//Metabolic pathways;ko01110//Biosynthesis of secondary metabolites;ko00564//Glycerophospholipid metabolism;ko04070//Phosphatidylinositol signaling system	K00981;K00981;K00981;K00981	GO:0031224//intrinsic component of membrane;GO:0043231//intracellular membrane-bounded organelle	GO:0070567//cytidylyltransferase activity	GO:0016094//polyprenol biosynthetic process;GO:0046341//CDP-diacylglycerol metabolic process;GO:0048589//developmental growth
MSTRG.25652	--	peptidyl-prolyl cis-trans isomerase A-like isoform X2 [Camellia sinensis]	-	-	-	-	-	-	-
MSTRG.25653	--	Aldehyde dehydrogenase family 16 member like [Actinidia chinensis var. chinensis] [Actinidia chinensis]	-	-	-	-	GO:0043231//intracellular membrane-bounded organelle	-	-
MSTRG.25659	SEC14L5	phosphatidylinositol transfer protein 3 isoform X1 [Camellia sinensis]	-	-	-	-	GO:0043231//intracellular membrane-bounded organelle	-	GO:0000097//sulfur amino acid biosynthetic process;GO:0051234//establishment of localization
MSTRG.25678	--	uncharacterized protein LOC114261204 isoform X2 [Camellia sinensis]	-	-	-	-	-	-	-
MSTRG.25679	--	probable S-adenosyl-L-methionine-dependent RNA methyltransferase RSM22, mitochondrial isoform X2 [Camellia sinensis]	-	-	-	-	-	-	-
MSTRG.2569	--	Acetyl-coenzyme A synthetase [Actinidia chinensis var. chinensis] [Actinidia chinensis]	-	-	-	-	GO:0043231//intracellular membrane-bounded organelle	-	-
MSTRG.25704	--	uncharacterized protein LOC114277482 [Camellia sinensis]	-	-	-	-	-	-	-
MSTRG.25739	--	Cx9C motif-containing protein [Actinidia chinensis var. chinensis] [Actinidia chinensis]	-	-	-	-	-	-	-
MSTRG.25749	--	Protein FAM126B like [Actinidia chinensis var. chinensis] [Actinidia chinensis]	-	-	-	-	GO:0009536//plastid;GO:0016020//membrane	GO:0016787//hydrolase activity;GO:0043169//cation binding	GO:0019538//protein metabolic process
MSTRG.25761	--	-	-	-	-	-	-	-	-
MSTRG.25769	--	monodehydroascorbate reductase 5, chlorplastic-like isoform X2 [Camellia sinensis]	Metabolism;Metabolism	Global and overview maps;Carbohydrate metabolism	ko01100//Metabolic pathways;ko00053//Ascorbate and aldarate metabolism	K08232;K08232	GO:0009526//plastid envelope;GO:0009532//plastid stroma	GO:0000166//nucleotide binding;GO:0016655//oxidoreductase activity, acting on NAD(P)H, quinone or similar compound as acceptor;GO:0032550//purine ribonucleoside binding	GO:0006950//response to stress;GO:0010038//response to metal ion;GO:0042743//hydrogen peroxide metabolic process;GO:0044710//single-organism metabolic process
MSTRG.25790	NLP7	protein NLP7-like [Camellia sinensis]	-	-	-	-	-	-	-
MSTRG.25793	NLP7	protein NLP7-like isoform X1 [Camellia sinensis]	-	-	-	-	-	-	GO:0001101//response to acid chemical;GO:0006807//nitrogen compound metabolic process;GO:0044237//cellular metabolic process;GO:0044763//single-organism cellular process;GO:0071704//organic substance metabolic process
MSTRG.25809	DOF1.8	dof zinc finger protein DOF1.8-like [Camellia sinensis]	-	-	-	-	-	-	GO:0010468//regulation of gene expression
MSTRG.2582	--	Ras guanine nucleotide exchange factor S like [Actinidia chinensis var. chinensis] [Actinidia chinensis]	-	-	-	-	GO:0044455//mitochondrial membrane part	-	-
MSTRG.25865	tma22	PREDICTED: translation machinery-associated protein 22 isoform X1 [Theobroma cacao]	-	-	-	-	GO:0044424//intracellular part	-	-
MSTRG.25877	--	hypothetical protein TEA_002867 [Camellia sinensis var. sinensis] [Camellia sinensis]	-	-	-	-	-	-	-
MSTRG.25879	--	bromodomain-containing protein 4-like protein isoform X3 [Cinnamomum micranthum f. kanehirae]	-	-	-	-	-	-	-
MSTRG.25884	--	-	-	-	-	-	-	-	-
MSTRG.25885	EMB2752	Prenylated rab acceptor PRA1 [Corchorus capsularis]	-	-	-	-	GO:0031224//intrinsic component of membrane;GO:0043231//intracellular membrane-bounded organelle	-	GO:0003006//developmental process involved in reproduction
MSTRG.25891	--	tetratricopeptide-like helical domain containing protein [Hordeum vulgare subsp. vulgare] [Hordeum vulgare]	-	-	-	-	-	-	-
MSTRG.25909	ALA2	phospholipid-transporting ATPase 2-like [Camellia sinensis]	-	-	-	-	GO:0005911//cell-cell junction;GO:0010008//endosome membrane;GO:0031224//intrinsic component of membrane;GO:0031984//organelle subcompartment	GO:0005548//phospholipid transporter activity;GO:0008324//cation transmembrane transporter activity;GO:0032550//purine ribonucleoside binding;GO:0042625//ATPase coupled ion transmembrane transporter activity;GO:0046872//metal ion binding	GO:0006812//cation transport;GO:0015914//phospholipid transport
MSTRG.25910	--	uncharacterized protein LOC114307504 [Camellia sinensis]	-	-	-	-	-	-	-
MSTRG.25912	--	PREDICTED: arabinogalactan [Prunus dulcis]	-	-	-	-	GO:0031224//intrinsic component of membrane	-	GO:0000041//transition metal ion transport;GO:0001101//response to acid chemical;GO:0009267//cellular response to starvation;GO:0010053//root epidermal cell differentiation;GO:0015698//inorganic anion transport;GO:0016129//phytosteroid biosynthetic process
MSTRG.25941	--	TRNA-2-methylthio-N(6)-dimethylallyladenosine synthase [Actinidia chinensis var. chinensis] [Actinidia chinensis]	-	-	-	-	-	-	-
MSTRG.25948	Os03g0733400	zinc finger BED domain-containing protein RICESLEEPER 1-like [Camellia sinensis]	-	-	-	-	-	-	-
MSTRG.25956	--	-	-	-	-	-	-	-	-
MSTRG.2596	--	Transcription elongation factor spt5 like [Actinidia chinensis var. chinensis] [Actinidia chinensis]	-	-	-	-	-	-	-
MSTRG.25981	--	-	-	-	-	-	-	-	-
MSTRG.25999	--	PREDICTED: G-type lectin S-receptor-like serine/threonine-protein kinase At1g67520 [Pyrus x bretschneideri]	-	-	-	-	-	-	-
MSTRG.26	PRMT5	protein arginine N-methyltransferase 1.5 isoform X3 [Camellia sinensis]	Genetic Information Processing	Translation	ko03013//RNA transport	K02516	-	-	-
MSTRG.26001	--	glycosyl hydrolase 5 family protein-like [Camellia sinensis]	-	-	-	-	-	GO:0016798//hydrolase activity, acting on glycosyl bonds	GO:0044238//primary metabolic process
MSTRG.2601	--	hypothetical protein TEA_016302 [Camellia sinensis var. sinensis] [Camellia sinensis]	-	-	-	-	-	-	-
MSTRG.26038	--	JHL23C09.13 [Jatropha curcas]	-	-	-	-	-	-	-
MSTRG.26047	PCMP-H61	pentatricopeptide repeat-containing protein At1g08070, chloroplastic-like [Camellia sinensis]	-	-	-	-	-	-	GO:0006396//RNA processing
MSTRG.2605	--	glucose-6-phosphate 1-dehydrogenase 6, cytoplasmic-like [Camellia sinensis]	-	-	-	-	-	-	-
MSTRG.26070	Os05g0361200	phosphatidylinositol/phosphatidylcholine transfer protein SFH14-like [Camellia sinensis]	Metabolism;Metabolism;Metabolism	Global and overview maps;Global and overview maps;Metabolism of cofactors and vitamins	ko01100//Metabolic pathways;ko01110//Biosynthesis of secondary metabolites;ko00860//Porphyrin and chlorophyll metabolism	K01772;K01772;K01772	GO:0042170//plastid membrane;GO:0044434//chloroplast part	GO:0004672//protein kinase activity;GO:0016829//lyase activity;GO:0032550//purine ribonucleoside binding	GO:0005982//starch metabolic process;GO:0005984//disaccharide metabolic process;GO:0006089//lactate metabolic process;GO:0006090//pyruvate metabolic process;GO:0006396//RNA processing;GO:0006417//regulation of translation;GO:0006468//protein phosphorylation;GO:0006739//NADP metabolic process;GO:0006779//porphyrin-containing compound biosynthetic process;GO:0009893//positive regulation of metaboli…
MSTRG.26088	--	-	-	-	-	-	-	-	-
MSTRG.26098	--	-	-	-	-	-	-	-	-
MSTRG.26109	KINUC	kinesin-like protein KIN-UC [Camellia sinensis]	Cellular Processes	Transport and catabolism	ko04144//Endocytosis	K10396	GO:0005875//microtubule associated complex	GO:0003774//motor activity;GO:0015631//tubulin binding;GO:0032550//purine ribonucleoside binding	GO:0007017//microtubule-based process
MSTRG.2612	--	-	-	-	-	-	-	-	-
MSTRG.26122	--	RAB11-binding protein RELCH-like [Camellia sinensis]	-	-	-	-	-	-	-
MSTRG.26125	ATG7	LOW QUALITY PROTEIN: ubiquitin-like modifier-activating enzyme atg7 [Camellia sinensis]	Cellular Processes	Transport and catabolism	ko04136//Autophagy - other eukaryotes	K08337	-	-	-
MSTRG.26127	PCMP-E55	pentatricopeptide repeat-containing protein At1g31430-like [Camellia sinensis]	-	-	-	-	GO:0043231//intracellular membrane-bounded organelle	-	-
MSTRG.26129	At3g10130	Heme-binding-like protein [Actinidia chinensis var. chinensis] [Actinidia chinensis]	-	-	-	-	-	-	-
MSTRG.26135	--	uncharacterized protein LOC114306640 isoform X2 [Camellia sinensis]	-	-	-	-	-	-	-
MSTRG.26145	--	Protein sickie like [Actinidia chinensis var. chinensis] [Actinidia chinensis]	-	-	-	-	GO:0009536//plastid;GO:0044455//mitochondrial membrane part	-	GO:0043094//cellular metabolic compound salvage
MSTRG.26147	9DC3	receptor-like protein 35 [Camellia sinensis]	-	-	-	-	-	GO:0003824//catalytic activity	-
MSTRG.26149	--	fanconi-associated nuclease 1 homolog isoform X6 [Camellia sinensis]	-	-	-	-	-	-	-
MSTRG.26150	--	uncharacterized protein LOC114263206 [Camellia sinensis]	-	-	-	-	-	-	-
MSTRG.26151	NTMC2T6.1	C2 domain-containing protein At1g53590-like [Camellia sinensis]	-	-	-	-	GO:0009536//plastid;GO:0031224//intrinsic component of membrane	-	-
MSTRG.26154	MER3	DExH-box ATP-dependent RNA helicase DExH17 [Camellia sinensis]	-	-	-	-	GO:0043231//intracellular membrane-bounded organelle;GO:0043232//intracellular non-membrane-bounded organelle	GO:0003676//nucleic acid binding;GO:0004386//helicase activity;GO:0032550//purine ribonucleoside binding;GO:0042623//ATPase activity, coupled	GO:0006281//DNA repair;GO:0006310//DNA recombination;GO:0007059//chromosome segregation;GO:0022607//cellular component assembly;GO:0032392//DNA geometric change;GO:0051726//regulation of cell cycle;GO:0070192//chromosome organization involved in meiotic cell cycle;GO:1902410//mitotic cytokinetic process
MSTRG.26155	--	Protein sickie like [Actinidia chinensis var. chinensis] [Actinidia chinensis]	-	-	-	-	GO:0009536//plastid;GO:0044455//mitochondrial membrane part	-	GO:0043094//cellular metabolic compound salvage
MSTRG.26158	--	LOW QUALITY PROTEIN: pentatricopeptide repeat-containing protein At4g31850, chloroplastic [Camellia sinensis]	-	-	-	-	-	-	-
MSTRG.2616	Os09g0520200	probable 1-acylglycerol-3-phosphate O-acyltransferase [Camellia sinensis]	-	-	-	-	-	GO:0004620//phospholipase activity;GO:0071617//lysophospholipid acyltransferase activity	GO:0006952//defense response;GO:0009404//toxin metabolic process;GO:0010243//response to organonitrogen compound;GO:0014070//response to organic cyclic compound;GO:0055081//anion homeostasis;GO:0055090//acylglycerol homeostasis
MSTRG.26161	AFC2	Serine/threonine-protein kinase AFC2 [Morus notabilis]	-	-	-	-	GO:0042170//plastid membrane;GO:0044434//chloroplast part	GO:0004672//protein kinase activity;GO:0016491//oxidoreductase activity;GO:0016829//lyase activity;GO:0032550//purine ribonucleoside binding;GO:0046906//tetrapyrrole binding;GO:0046914//transition metal ion binding	GO:0005982//starch metabolic process;GO:0005984//disaccharide metabolic process;GO:0006089//lactate metabolic process;GO:0006090//pyruvate metabolic process;GO:0006396//RNA processing;GO:0006417//regulation of translation;GO:0006468//protein phosphorylation;GO:0006739//NADP metabolic process;GO:0006779//porphyrin-containing compound biosynthetic process;GO:0009893//positive regulation of metaboli…
MSTRG.26164	--	hypothetical protein TEA_010591 [Camellia sinensis var. sinensis] [Camellia sinensis]	-	-	-	-	-	-	-
MSTRG.26186	Os03g0733400	zinc finger BED domain-containing protein RICESLEEPER 2-like [Camellia sinensis]	-	-	-	-	-	-	-
MSTRG.26203	--	PP2A regulatory subunit TAP46-like [Camellia sinensis]	-	-	-	-	-	-	-
MSTRG.26208	RPS30A	40S ribosomal protein [Arachis hypogaea]	Genetic Information Processing	Translation	ko03010//Ribosome	K02983	GO:0015935//small ribosomal subunit	-	GO:0009451//RNA modification;GO:0010467//gene expression
[truncated: 1,430 more rows]
